# Supplementary material for: The force of the myosin motor sets cooperativity in thin filament activation of skeletal muscles
Source: Commun Biol. 2022 Nov 18;5:1266. doi: 10.1038/s42003-022-04184-0 (PMC9674696; doi:10.1038/s42003-022-04184-0)
Supplement: Supplementary file 4 — Supplementary Data 1 [file 42003_2022_4184_MOESM4_ESM.xlsx]

## Sheet: Figure 2
Panel A	X open circles	X SEM	Y open circles	Y SEM	X filled circles	X SEM	Y filled circles	Y SEM		Panel B	X open circles	X SEM	Y open circles	Y SEM	X filled circles	X SEM	Y filled circles	Y SEM		Panel C	X open circles	Y open circles	X filled circles	Y filled circles		Panel D	X open circles	X SEM	Y open circles	Y SEM		X filled circles	Y filled circles		Panel E	X open circles	X SEM	Y open circles	Y SEM		X filled circles	Y filled circles		Panel F	X open circles	X SEM	Y open circles	Y SEM	Y open circles
	pCa	pCa	T0 (kPa)	T0 (kPa)	pCa	pCa	T0 (kPa)	T0 (kPa)			pCa	pCa	T0/T0,4.5	T0 (kPa)	pCa	pCa	T0/T0,4.5	T0 (kPa)			Length change (nm per hs)	T (kPa)	Length change (nm per hs)	T (kPa)			T0,4.5 (kPa)	T0,4.5 (kPa)	Y0 (nm)	Y0 (nm)		T0,4.5 (kPa)	Y0 (nm)			T0,4.5 (kPa)	T0,4.5 (kPa)	k0 (kPa/nm)	k0 (kPa/nm)		T0,4.5 (kPa)	k0 (kPa/nm)			T0,4.5 (kPa)	T0,4.5 (kPa)	s0 (nm)	s0 (nm)	F0 (pN)
	4.5	0	112.4	4.25802	4.5	0	190.218	3.58694			4.5	0	1	0.03084	4.5	0	1	0.00935				143.546	DL1 (nm)	T (kPa)			121.762	2.35298	4.92409	0.106		114.184	4.31681			121.762	2.35298	24.8857	0.36685		114.184	26.451			121.762	2.35298	3.02611	0.08124	1.6341
	5.77	0	110.276	1.07032	5.994	0.026	191.403	6.79439			5.77	0	0.89089	0.00865	5.994	0.026	0.98337	0.01853			0.808	183.03	-1.216	91.606			148.093	11.9822	6.15014	0.41074		110.346	4.38033			148.093	11.9822	24.2476	0.60683		110.346	25.1912			148.093	11.9822	3.78306	0.25053	2.04285
	6.05	0.01964	89.9552	2.38074	6.37	0	177.749	5.18099			6.05	0.01964	0.79074	0.01567	6.37	0	0.91885	0.02501			-1.744	129.102	1.048	137.292			163.634	5.22826	6.68639	0.34024		113.238	4.3551			163.634	5.22826	24.8115	0.82326		113.238	26.0013			163.634	5.22826	4.15007	0.28423	2.24104
	6.375	0.00327	61.8949	2.72807	6.58	0	152.336	14.8863			6.375	0.00327	0.50702	0.02381	6.58	0	0.75995	0.0417			1.368	203.373	-2.048	76.0123			168.545	12.1181	6.73109	0.47709		136.216	5.30537			168.545	12.1181	25.1256	0.82678		136.216	25.6751			168.545	12.1181	4.11864	0.32067	2.22407
	6.59	0.00655	40.8944	2.69634	6.74	0	100.469	12.7723			6.59	0.00655	0.30783	0.01873	6.74	0	0.52185	0.06877			0	163.718	1.616	154.701			170.112	5.26302	6.92316	0.32453		136.519	5.50163			170.112	5.26302	24.832	1.49165		136.519	24.8143			170.112	5.26302	4.28642	0.36376	2.31467
	6.765	0.01637	25.6824	2.12501	6.9825	0.00491	24.1354	3.7637			6.765	0.01637	0.16659	0.01235	6.9825	0.00491	0.16482	0.04486			-0.96	138.886	0	113.591			170.682	3.91755	7.65433	0.26168		120.352	5.54444			170.682	3.91755	22.5387	0.90702		120.352	21.7068			170.682	3.91755	4.978	0.25648	2.68812
	6.99	3.97205e-16	13.4832	1.49973	7.22	0	15.9541	2.9216			6.99	3.97205e-16	0.03366	0.00416	7.22	0	0.06771	0.01553			0.656	178.353	0.68	135.497								124.424	4.78367								124.424	26.0101
	7.22	0	9.32619	1.21234	7.44	0	4.36978	1.01908			7.22	0	0	0.00366	7.44	0	0.02372	0.00479				122.08	-1.656	73.272								103.347	4.17019								103.347	24.7823
					7.82	0	1.5273	0							7.82	0	0.00829	0			1.32	194.978	1.776	153.89								98.7444	4.48632								98.7444	22.0101
					9.4	0	0	0.25455							9.4	0	0	0.00138			0	158.053	0	114.452								109.862	4.3393								109.862	25.318
																																109.226	4.04339								109.226	27.0136
																																105.252	3.614								105.252	29.1233
																																110.578	4.10135								110.578	26.9614
																																119.589	4.14374								119.589	28.8601
																																99.9539	4.26682								99.9539	23.4259
																																95.6501	4.73458								95.6501	20.2024
																																95.5635	3.69496								95.5635	25.8632
																																97.6299	4.47587								97.6299	21.8125
																																145.053	5.83516								145.053	24.8584
																																129.773	5.97044								129.773	21.7359
																																136.461	5.23371								136.461	26.0735
																																139.705	6.05034								139.705	23.0904
																																135.702	5.3411								135.702	25.4071
																																133.769	5.15276								133.769	25.9607
																																127.281	4.80326								127.281	26.499
																																127.626	5.68761								127.626	22.4394
																																112.503	5.42888								112.503	20.723
																																124.822	5.4407								124.822	22.9422
																																116.293	5.33903								116.293	21.7816
																																134.127	5.47345								134.127	24.505
																																119.203	4.74507								119.203	25.1214
																																149.17	5.86923								149.17	25.4156
																																117	4.62288								117	25.3089
																																148.6	5.44346								148.6	27.3257
																																121.732	4.80623								121.732	25.328
																																132.876	5.88142								132.876	22.5925
																																145	5.72921								145	25.3089
																																132.74	5.55293								132.74	23.9045
																																126.131	5.40705								126.131	23.3271
																																127.086	4.77161								127.086	26.6338
																																132.66	4.09627								132.66	32.3856
																																98	3.87216								98	25.3089
																																116.713	5.02513								116.713	23.226
																																160.681	6.8519								160.681	23.7646
																																143.289	6.06448								143.289	23.9973
																																171.686	6.65906								171.686	26.0024
																																138.315	5.10725								138.315	27.082
																																133.525	4.90436								133.525	27.2257
																																169.74	6.87749								169.74	24.6805
																																180.14	7.87076								180.14	22.8873
																																157.522	6.79207								157.522	23.192
																																179.402	5.9855								179.402	29.9728
																																182.587	7.18465								182.587	25.4135
																																182.905	8.12599								182.905	22.5087
																																160.218	6.58077								160.218	24.3464
																																152.645	5.94028								152.645	25.6966
																																162.972	8.18116								162.972	19.9204
																																151.7	6.60939								151.7	22.9522
																																151.7	5.97729								151.7	25.3794
																																193	6.51042								193	29.6448
																																158.762	5.90319								158.762	26.8942
																																129.968	6.06796								129.968	21.4187
																																131.09	4.98753								131.09	26.2835
																																156	6.80272								156	22.932
																																236	8.8968								236	26.5264
																																222	9.61538								222	23.088
																																160.11	7.1351								160.11	22.4398
																																157.835	8.17878								157.835	19.2981
																																161.258	6.18047								161.258	26.0916
																																184.18	6.63054								184.18	27.7775
																																181.791	7.08184								181.791	25.67
																																175.5	6.33224								175.5	27.7153
																																181.107	9.66184								181.107	18.7446
																																164.78	7.29247								164.78	22.5959
																																193.754	6.666								193.754	29.066
																																160.311	6.64894								160.311	24.1107
																																153.805	8.38408								153.805	18.3587
																																158.713	7.50188								158.713	21.1565
																																170.507	7.50146								170.507	22.7298
																																161.439	7.44852								161.439	21.674
																																181.926	7.69823								181.926	23.6322
																																180.479	7.73994								180.479	23.3179
[truncated: 4 more columns]

## Sheet: Figure 3
Panel A	X open circles	X SEM	Y open circles	X SEM	X filled circles	X SEM	Y filled circles	X SEM		Panel B	X open circles	X SEM	Y open circles	Y SEM	X filled circles	X SEM	Y filled circles	X SEM	Raw Data	X Open circles	Y Open circles	X Filled circles	Y Filled circles		Panel C	X open circles	Y open circles	X filled circles	Y filled circles		Panel D	X open circles	X SEM	Y open circles	Y SEM		X filled circles	Y filled circles		Panel E	X open circles	X SEM	Y open circles	Y SEM		X filled circles	Y filled circles		Panel F
	pCa	pCa	T0 (kPa)	T0 (kPa)	pCa	pCa	T0 (kPa)	T0 (kPa)			pCa	pCa	T0/T0,4.5	T0/T0,4.5	pCa	pCa	T0/T0,4.5	T0/T0,4.5		pCa	T0/T0,4.5	pCa	T0/T0,4.5			Length change (nm per hs)	T (kPa)	Length change (nm per hs)	T (kPa)			T0,4.5 (kPa)	T0,4.5 (kPa)	Y0 (nm)	Y0 (nm)		T0,4.5 (kPa)	Y0 (nm)			T0,4.5 (kPa)	T0,4.5 (kPa)	k0 (kPa/nm)	k0 (kPa/nm)		T0,4.5 (kPa)	k0 (kPa/nm)
	4.5	0	154.991	1.64885	4.5	0	65.6194	0.67564			4.5	0	1	0.01064	4.5	0	1	0.0103		4.5	1.03467	4.5	1.01066			-0.99514	86.747	0.74635	77.3762			67.484	1.71825	2.67646	0.11503		61.4037	2.40716			67.484	1.71825	25.6404	0.85797		51.9044	24.347
	5.97	0	148.524	4.84742	5.62	0	60.5847	2.31866			5.97	0	0.95828	0.03128	5.62	0	0.92328	0.03534		4.5	0.96533	4.5	0.98934			0.52627	131.459	1.66494	103.079			85.7967	4.45556	3.49482	0.18346		60.109	2.32033			85.7967	4.45556	24.7174	1.35908		56.6294	25.278
	6.29	0.05	129.214	3.89005	6.34	0	55.4111	1.37501			6.29	0.05	0.83369	0.0251	6.34	0	0.84443	0.02095		4.5	0.9811	4.5	0.98506			-1.56925	68.5408	0	56.6265			115.881	9.02532	4.53605	0.32093		65.5065	2.22433			115.881	9.02532	25.6225	1.08378		52.1191	25.473
	6.805	0.015	99.1781	7.20384	6.59	3.97205e-16	49.634	1.33682			6.805	0.015	0.6399	0.04648	6.59	3.97205e-16	0.75639	0.02037		4.5	1.02454	4.5	1.01494			1.49271	155.556	-1.02384	30.7898			124.877	4.42632	5.07995	0.31674		67.4935	2.47173			124.877	4.42632	24.7095	0.70586		70.4716	26.6101
	6.95	0	82.6711	7.40359	6.82	0	42.346	0.84257			6.95	0	0.53339	0.04777	6.82	0	0.64533	0.01284		4.5	0.99436	4.5	1			0	109.103	-1.84675	18.4739			131.994	4.69288	5.54738	0.18376		77.9276	2.72564			131.994	4.69288	22.4399	1.58127		65.3152	29.4506
	7.068	0.028	63.2347	12.6496	7.04	0	36.1773	2.45836			7.068	0.028	0.40799	0.08162	7.04	0	0.55132	0.03746		4.5	1	4.5	0.9966			-1.44486	86.4225	0	54.8862								77.1046	3.08478								69.0751	29.8681
	7.42	0	39.4076	11.8161	7.42	3.97205e-16	25.8229	1.65741			7.42	0	0.25426	0.07624	7.42	3.97205e-16	0.39353	0.02526		5.97	1.04781	4.5	1.0034			0.67937	129.369	-0.66024	33.1995								67.2399	2.67035								75.0193	36.1368
	7.8	0	7.19235	4.7125							7.8	0	0.04641	0.03041						5.97	0.95429	4.5	1.05452			-1.84675	70.2515	0.7942	77.9116								66.7846	2.56259								74.8045	32.7569
	9	0	0	1.27557							9	0	0	0.00823						5.97	0.9107	4.5	1.05755			1.70322	149.516	1.7989	103.882								74.8045	2.28363								66.7846	28.0125
																				5.97	0.9203	4.5	0.97375			0	107.631	0	56.5596								75.0193	2.07598								67.2399	27.0525
																				6.09	0.83776	4.5	0.92075			-0.92816	90.2619	1.41616	99.5984								69.0751	2.31267								77.1046	26.616
																				6.34	0.89756	4.5	0.99344			0.47843	132.769	0	52.7443								65.3152	2.21779								61.4037	23.6575
																				6.34	0.87917	5.62	0.88794			-1.75106	74.7809										70.4716	2.64831								69.6321	21.627
																				6.34	0.7772	5.62	0.95861			1.55969	154.81										112.869	4.14938								60.109	26.9461
																				6.34	0.77674	6.34	0.87511			0	111.647										107.14	4.26257								65.5065	24.3837
																				6.73	0.51937	6.34	0.90809														99.2977	4.11523								67.4935	23.0596
																				6.82	0.67796	6.34	0.94428														156.982	5.36481								59.081	22.844
																				6.82	0.74888	6.34	0.78032														122	5.6546								68.6998	18.617
																				6.82	0.78406	6.34	0.83015														97	3.66972								86.9863	20.957
																				6.82	0.5829	6.34	0.81429														143.912	4.74989								70.9229	20.709
																				6.82	0.52621	6.34	0.78243														135.838	4.71908								77.9276	29.8264
																				6.95	0.59256	6.34	0.8208														146.366	5.94177								68.6998	23.142
																				6.95	0.56877	6.59	0.75109														152.412	5.21105								69.2018	22.359
																				6.95	0.43885	6.59	0.7227														171	6.6442								98.3885	24.655
																				7.04	0.68532	6.59	0.82221														125.847	5.21043								75.2256	19.762
																				7.04	0.47097	6.59	0.81429														115.081	5.52024								94.1438	27.552
																				7.04	0.25785	6.59	0.71126														51.9044	2.13186								81.9015	24.818
																				7.04	0.23636	6.59	0.71681														56.6294	2.24027								79.3242	26.8
																				7.18	0.38945	6.82	0.70323														52.1191	2.04605								107.14	25.135
																				7.42	0.25138	6.82	0.65757														69.6321	3.21968								99.2977	24.1293
																				7.42	0.4694	6.82	0.67275														59.081	2.58628								112.869	27.2015
																				7.42	0.16961	6.82	0.60254														86.9863	4.15071								156.982	29.2614
																				7.42	0.12664	6.82	0.6886														68.6998	3.69017								122	21.5754
																				7.8	0.07681	6.82	0.64783														70.9229	3.42474								97	26.4325
																				7.8	0.016	6.82	0.59818														69.2018	3.09503								133.24	22.699
																				9	0.00823	6.82	0.60727														68.6998	2.96862								128.938	24.921
																				9	-0.00823	6.82	0.62998														98.3885	3.99061								124.642	25.239
																						7.04	0.54079														75.2256	3.80658								112.686	25.979
																						7.04	0.53953														94.1438	3.41695								115.081	11.5769
																						7.04	0.60264														81.9015	3.30008								125.847	12.4709
																						7.04	0.52441														79.3242	2.95986								135.838	28.7849
																						7.04	0.46326														133.24	5.86988								143.912	30.2979
																						7.04	0.78041														128.938	5.17386								146.366	24.6334
																						7.04	0.64361														124.642	4.93847								152.412	29.2478
																						7.04	0.45583														112.686	4.33759								171	25.7367
																						7.04	0.41141														112.113	4.9472								112.113	22.662
																						7.42	0.38148														122.269	7.02814								122.269	17.397
																						7.42	0.40816														120.978	5.17773								120.978	23.365
																						7.42	0.41019														129.51	5.68202								129.51	22.793
																						7.42	0.27642														129.87	5.50203								129.87	23.604
																						7.42	0.4422														110.723	5.78218								110.723	19.149
																						7.42	0.44271
[truncated: 9 more columns]

## Sheet: Figure 4
Panel A	X open circles	X SEM	Y open circles	X SEM	X filled circles	Y filled circles	X open triangles	X SEM	Y open triangles	X SEM	X filled triangles	Y filled triangles		Panel B	X open circles	X SEM	Y open circles	X SEM	X filled circles	Y filled circles	X open triangles	X SEM	Y open triangles	X SEM	X filled triangles	Y filled triangles		Panel C	X filled circles	Y filled circles	X filledreverse triangles	Y filled reverse triangles		Panel D	X filled circles	Y filled circles	X filled reverse triangles	Y filled reverse triangles
	F0 (pN)	F0 (pN)	n	n	F0 (pN)	n	F0 (pN)	F0 (pN)	n	n	F0 (pN)	n			F0 (pN)	F0 (pN)	pCa	pCa	F0 (pN)	pCa	F0 (pN)	F0 (pN)	pCa	pCa	F0 (pN)	n			F0 (pN)	n	F0 (pN)	n			1/F0 (1/pN)	1/n	1/F0 (1/pN)	1/n
	1.70858	0.06263	1.96564	0.07255	1.37536	1.597	0.82816	0.06297	0.7908	0.0887	0.78102	1.033			1.70858	0.06263	6.38217	0.05336	1.37536	6.548	0.82816	0.06297	7.1684	0.08883	0.78102	6.997			1.37536	1.597	3.45	3.2			0.72708	0.62617	0.28986	0.3125
	2.04285	0.13529	2.4212	0.08864	2.00308	1.846	1.48495	0.18399	0.95628	0.12511	0.7317	0.954			2.04285	0.13529	6.5384	0.05929	2.00308	6.445	1.48495	0.18399	7.20552	0.10058	0.7317	7.145			2.00308	1.846	2.66	3.23			0.49923	0.54171	0.37594	0.3096
	2.44909	0.10845	3.1456	0.13193	1.59612	1.804	1.67698	0.16142	1.16615	0.07898	1.00224	0.585			2.44909	0.10845	6.5488	0.03466	1.59612	6.028	1.67698	0.16142	7.15684	0.08089	1.00224	7.471			1.59612	1.804	2.74	4.152			0.62652	0.55432	0.36496	0.24085
	2.59096	0.18929	3.09468	0.19697	1.93689	2.276					0.94894	0.761			2.59096	0.18929	6.6665	0.0891	1.93689	6.542					0.94894	6.991			1.93689	2.276	2.757	3.47			0.51629	0.43937	0.36271	0.28818
					1.87391	2.155					0.67689	0.621							1.87391	6.507					0.67689	7.238			1.87391	2.155	5.51	3.615			0.53364	0.46404	0.18149	0.27663
					1.71504	2.002					1.35459	1.118							1.71504	6.298					1.35459	6.968			1.71504	2.002	4.6	3.92			0.58308	0.4995	0.21739	0.2551
					1.66284	2.491					1.32246	1.098							1.66284	6.41					1.32246	7.348			1.66284	2.491	5.71	3.92			0.60138	0.40145	0.17513	0.2551
					1.90971	1.7					1.81332	1.187							1.90971	6.0484					1.81332	7.07			1.90971	1.7	4.92784	4.234			0.52364	0.58824	0.20293	0.23618
					1.92083	1.962					0.95475	0.63338							1.92083	6.621					0.95475	7.52161			1.92083	1.962	5.93646	3.7			0.52061	0.50968	0.16845	0.27027
					1.48548	2.277					1.97964	0.745							1.48548	6.222					1.97964	7.12			1.48548	2.277	3.68867	4.27			0.67318	0.43917	0.2711	0.23419
					1.84098	1.985					1.58328	1.179							1.84098	6.641					1.58328	7.356			1.84098	1.985	4.40912	5.093			0.54319	0.50378	0.2268	0.19635
					1.66	1.65					1.66347	1.276							1.66	6.34					1.66347	7.03			1.66	1.65	3.02587	2.393			0.60241	0.60606	0.33048	0.41789
					1.24425	1.778					1.90558	1.364							1.24425	6.278					1.90558	6.939			1.24425	1.778	5.53301	3.53266			0.8037	0.56243	0.18073	0.28307
					1.69569	1.996					1.14059	1.11077							1.69569	6.422					1.14059	7.13719			1.69569	1.996	5.10074	4.8851			0.58973	0.501	0.19605	0.2047
					2.15888	2.4373					2.09196	0.901							2.15888	6.6427					2.09196	7.322			2.15888	2.4373	4.0633	3.18034			0.4632	0.41029	0.24611	0.31443
					1.92074	2.66													1.92074	6.504									1.92074	2.66	5.87882	4.28696			0.52063	0.37594	0.1701	0.23327
					1.73668	2.3413													1.73668	6.3858									1.73668	2.3413	6.8	5.469			0.57581	0.42711	0.14706	0.18285
					2.35512	2.2462													2.35512	6.6211									2.35512	2.2462	5.56	5.44			0.42461	0.4452	0.17986	0.18382
					2.3409	3.218													2.3409	6.481									2.3409	3.218	7.26	4.154			0.42719	0.31075	0.13774	0.24073
					2.519	3.184													2.519	6.616									2.519	3.184	7.60789	4.5165			0.39698	0.31407	0.13144	0.22141
					2.18887	3.172													2.18887	6.451									2.18887	3.172	7.57907	4.42753			0.45686	0.31526	0.13194	0.22586
					2.36775	2.67													2.36775	6.614									2.36775	2.67	7.31971	4.87929			0.42234	0.37453	0.13662	0.20495
					2.82895	3.484													2.82895	6.582									2.82895	3.484					0.35349	0.28703
					2.16	2.876													2.16	6.415									2.16	2.876					0.46296	0.34771
					2.49558	2.586													2.49558	6.895									2.49558	2.586					0.40071	0.3867
					2.63432	3.532													2.63432	6.637									2.63432	3.532					0.3796	0.28313
					3.07395	3.3847													3.07395	6.719									3.07395	3.3847					0.32531	0.29545

## Sheet: Figure S2
Panel A	X upper trace	Y upper trace	X lower trace	Y lower trace		Panel B	X upper trace	Y upper trace	X lower trace	Y lower trace		Panel C	upper subpannel	X upper trace	Y upper trace	X lower trace	Y lower trace	lower subpannel	X upper trace	Y upper trace	X lower trace	Y lower trace		Panel C	X filled circles	Y filled circles	X filled triangles	Y filled triangles
	time (ms)	hs length change (nm)	time (ms)	force (kPa)			time (ms)	hs length change (nm)	time (ms)	force (kPa)				time (ms)	hs length change (nm)	time (ms)	force (kPa)		time (ms)	hs length change (nm)	time (ms)	force (kPa)			Length change (nm per hs)	T (kPa)	Length change (nm per hs)	T (kPa)
	960.5	2	0	-2.00748			5900	-4.26162	5900	105.965				6399.7	-4.85378	6399.7	109.62		6599.7	-5.15882	6599.7	114.784			-0.97861	123.92	-0.92571	64.4394
	961	-3.65728	0.5	-2.83567			5900.5	-4.27162	5900.5	103.789				6399.71	-4.85878	6399.71	110.269		6599.71	-5.13631	6599.71	112.169			1.13731	166.327	0.45404	91.7067
	961.5	-2.48713	1	-3.12802			5901	-4.27913	5901	105.592				6399.72	-4.88378	6399.72	110.237		6599.72	-5.13131	6599.72	113.777			-1.55608	103.808	-1.75004	53.0551
	962	-1.4695	1.5	-2.60829			5901.5	-4.26662	5901.5	104.698				6399.73	-4.87628	6399.73	110.269		6599.73	-5.15382	6599.73	111.633			1.39739	185.964	1.26073	104.498
	962.5	-2.12708	2	-2.91701			5902	-4.25662	5902	105.462				6399.74	-4.88628	6399.74	109.944		6599.74	-5.15382	6599.74	112.104			0	144.668	0	77.991
	963	0.53326	2.5	-3.29044			5902.5	-4.26412	5902.5	106.387				6399.75	-4.86127	6399.75	108.645		6599.75	-5.13382	6599.75	113.956
	963.5	0.97082	3	-1.68264			5903	-4.26662	5903	104.39				6399.76	-4.86127	6399.76	109.408		6599.76	-5.15882	6599.76	112.072
	964	1.76092	3.5	-3.32292			5903.5	-4.25412	5903.5	105.397				6399.77	-4.86878	6399.77	109.23		6599.77	-5.14131	6599.77	113.647
	964.5	2.18347	4	-1.87754			5904	-4.28413	5904	104.227				6399.78	-4.87378	6399.78	109.278		6599.78	-5.15882	6599.78	112.251
	965	-0.20183	4.5	-3.20936			5904.5	-4.26412	5904.5	105.023				6399.79	-4.85378	6399.79	109.327		6599.79	-5.15382	6599.79	112.38
	965.5	1.92094	5	-2.25097			5905	-4.26913	5905	105.299				6399.8	-4.87127	6399.8	110.074		6599.8	-5.13131	6599.8	112.445
	966	2.3485	5.5	-3.3393			5905.5	-4.23162	5905.5	104.698				6399.81	-4.88878	6399.81	109.538		6599.81	-5.16132	6599.81	114.151
	966.5	2.78355	6	-4.08642			5906	-4.24662	5906	104.91				6399.82	-4.85627	6399.82	110.042		6599.82	-5.14382	6599.82	111.731
	967	3.28111	6.5	-2.57581			5906.5	-4.25162	5906.5	105.056				6399.83	-4.88128	6399.83	108.791		6599.83	-5.14631	6599.83	113.404
	967.5	2.75854	7	-2.186			5907	-4.26412	5907	104.114				6399.84	-4.86127	6399.84	110.172		6599.84	-5.14882	6599.84	114.329
	968	3.46363	7.5	-2.65714			5907.5	-4.27662	5907.5	104.292				6399.85	-4.87378	6399.85	110.107		6599.85	-5.14382	6599.85	111.26
	968.5	3.65616	8	-2.38091			5908	-4.25662	5908	104.373				6399.86	-4.87378	6399.86	108.694		6599.86	-5.14882	6599.86	112.462
	969	2.66354	8.5	-1.7962			5908.5	-4.27662	5908.5	105.023				6399.87	-4.86878	6399.87	110.431		6599.87	-5.15131	6599.87	113.193
	969.5	0.0257	9	-1.87754			5909	-4.28913	5909	105.624				6399.88	-4.88378	6399.88	109.295		6599.88	-5.15882	6599.88	113.29
	970	-0.29684	9.5	-4.28132			5909.5	-4.26412	5909.5	105.169				6399.89	-4.87127	6399.89	110.172		6599.89	-5.15882	6599.89	112.608
	970.5	-0.95693	10	-2.31594			5910	-4.27662	5910	106.176				6399.9	-4.89378	6399.9	109.457		6599.9	-5.15882	6599.9	112.088
	971	1.18085	10.5	-3.50171			5910.5	-4.27913	5910.5	104.179				6399.91	-4.88378	6399.91	109.035		6599.91	-5.16632	6599.91	112.072
	971.5	0.60327	11	-3.07943			5911	-4.26913	5911	105.332				6399.92	-4.87878	6399.92	109.961		6599.92	-5.15882	6599.92	111.91
	972	1.6434	11.5	-2.73822			5911.5	-4.30663	5911.5	105.657				6399.93	-4.89128	6399.93	110.513		6599.93	-5.13882	6599.93	112.884
	972.5	1.52089	12	-4.02145			5912	-4.26412	5912	106.079				6399.94	-4.88378	6399.94	109.457		6599.94	-5.18132	6599.94	112.933
	973	1.46588	12.5	-3.64776			5912.5	-4.29413	5912.5	104.91				6399.95	-4.89628	6399.95	109.75		6599.95	-5.15882	6599.95	113.972
	973.5	0.49076	13	-4.78468			5913	-4.27413	5913	105.657				6399.96	-4.89378	6399.96	109.132		6599.96	-5.14131	6599.96	114.216
	974	1.00832	13.5	-2.70574			5913.5	-4.27662	5913.5	105.088				6399.97	-4.90128	6399.97	109.165		6599.97	-5.16882	6599.97	110.773
	974.5	2.98107	14	-4.55729			5914	-4.26412	5914	104.926				6399.98	-4.88878	6399.98	109.75		6599.98	-5.15382	6599.98	114.476
	975	3.66366	14.5	-2.62466			5914.5	-4.29162	5914.5	105.884				6399.99	-4.88878	6399.99	108.905		6599.99	-5.15131	6599.99	112.543
	975.5	3.56365	15	-2.25097			5915	-4.28662	5915	104.65				6400	-4.88378	6400	111.601		6600	-5.11381	6600	113.55
	976	2.74604	15.5	-1.84506			5915.5	-4.26662	5915.5	105.202				6400.01	-4.87127	6400.01	109.457		6600.01	-5.16382	6600.01	113.972
	976.5	2.99107	16	-3.06306			5916	-4.28413	5916	104.39				6400.02	-4.85378	6400.02	109.522		6600.02	-5.16132	6600.02	113.859
	977	3.31362	16.5	-3.71273			5916.5	-4.28162	5916.5	107.573				6400.03	-4.86127	6400.03	109.311		6600.03	-5.14382	6600.03	113.16
	977.5	3.36612	17	-3.87514			5917	-4.28413	5917	105.689				6400.04	-4.86127	6400.04	110.691		6600.04	-5.15382	6600.04	113.42
	978	4.25623	17.5	-4.47622			5917.5	-4.26913	5917.5	104.292				6400.05	-4.90378	6400.05	107.979		6600.05	-5.13882	6600.05	113.582
	978.5	3.04108	18	-3.61528			5918	-4.27662	5918	105.689				6400.06	-4.96629	6400.06	109.944		6600.06	-5.0238	6600.06	113.144
	979	3.32362	18.5	-2.57581			5918.5	-4.27162	5918.5	105.104				6400.07	-5.0413	6400.07	109.652		6600.07	-4.92628	6600.07	113.046
	979.5	2.96857	19	-2.29983			5919	-4.27162	5919	104.78				6400.08	-5.17632	6400.08	105.283		6600.08	-4.83627	6600.08	116.571
	980	1.6134	19.5	-2.60829			5919.5	-4.29413	5919.5	105.64				6400.09	-5.07881	6400.09	103.903		6600.09	-4.77876	6600.09	120.517
	980.5	0.39825	20	-2.60829			5920	-4.29413	5920	104.487				6400.1	-5.34384	6400.1	97.5033		6600.1	-4.76126	6600.1	123.246
	981	0.60077	20.5	-3.27433			5920.5	-4.26913	5920.5	105.787				6400.11	-5.26633	6400.11	95.3597		6600.11	-4.67125	6600.11	129.304
	981.5	0.0757	21	-3.42037			5921	-4.26412	5921	105.916				6400.12	-5.53887	6400.12	89.5126		6600.12	-4.25119	6600.12	134.485
	982	-0.18683	21.5	-2.38091			5921.5	-4.26662	5921.5	104.585				6400.13	-5.86391	6400.13	86.0208		6600.13	-4.07616	6600.13	137.344
	982.5	-0.57188	22	-3.29044			5922	-4.28162	5922	105.267				6400.14	-6.08394	6400.14	80.6774		6600.14	-3.99615	6600.14	144.051
	983	-0.03931	22.5	-1.81258			5922.5	-4.27662	5922.5	105.153				6400.15	-6.13646	6400.15	77.0231		6600.15	-4.16868	6600.15	147.689
	983.5	-1.89455	23	-4.36239			5923	-4.29413	5923	104.877				6400.16	-6.06394	6400.16	74.9117		6600.16	-4.06616	6600.16	149.687
	984	-3.47726	23.5	-2.81956			5923.5	-4.28413	5923.5	104.357				6400.17	-5.94893	6400.17	74.2457		6600.17	-3.96114	6600.17	151.067
	984.5	-3.73979	24	-4.03756			5924	-4.27913	5924	104.308				6400.18	-6.04394	6400.18	71.6959		6600.18	-4.11617	6600.18	151.132
	985	-3.78942	24.5	-4.32991			5924.5	-4.29663	5924.5	104.91				6400.19	-6.14895	6400.19	74.1321		6600.19	-3.90364	6600.19	153.78
	985.5	-3.33937	25	-2.21849			5925	-4.26662	5925	105.803				6400.2	-6.17896	6400.2	72.1506		6600.2	-3.73111	6600.2	151.506
	986	-3.39938	25.5	-3.17688			5925.5	-4.28162	5925.5	105.38				6400.21	-6.18146	6400.21	71.9396		6600.21	-3.70111	6600.21	152.334
	986.5	-3.79193	26	-2.93312			5926	-4.27413	5926	105.348				6400.22	-6.19646	6400.22	72.7028		6600.22	-3.6511	6600.22	153.016
	987	-3.70942	26.5	-2.46224			5926.5	-4.28913	5926.5	104.26				6400.23	-6.18896	6400.23	74.7979		6600.23	-3.6611	6600.23	150.548
	987.5	-3.39187	27	-2.73822			5927	-4.27413	5927	105.007				6400.24	-6.20896	6400.24	74.9603		6600.24	-3.67361	6600.24	151.019
	988	-3.42688	27.5	-0.67566			5927.5	-4.27162	5927.5	104.016				6400.25	-6.20896	6400.25	75.1391		6600.25	-3.6761	6600.25	150.921
	988.5	-3.5819	28	-1.34144			5928	-4.28662	5928	104.016				6400.26	-6.20146	6400.26	75.8537		6600.26	-3.69111	6600.26	150.548
	989	-4.24949	28.5	-2.39728			5928.5	-4.28413	5928.5	106.095				6400.27	-6.18896	6400.27	75.7399		6600.27	-3.69861	6600.27	148.225
	989.5	-4.45452	29	-3.95648			5929	-4.29663	5929	106.859				6400.28	-6.17646	6400.28	76.9093		6600.28	-3.72362	6600.28	149.59
	990	-3.97445	29.5	-1.50385			5929.5	-4.27662	5929.5	104.893				6400.29	-6.17646	6400.29	77.7053		6600.29	-3.70111	6600.29	147.072
	990.5	-2.61926	30	-2.73822			5930	-4.29663	5930	104.731				6400.3	-6.15646	6400.3	77.2991		6600.3	-3.69611	6600.3	149.995
	991	-1.60413	30.5	-3.50171			5930.5	-4.29413	5930.5	102.782				6400.31	-6.14395	6400.31	77.0556		6600.31	-3.69611	6600.31	148.648
	991.5	-1.88917	31	-2.91701			5931	-4.25912	5931	106.128				6400.32	-6.16396	6400.32	76.7794		6600.32	-3.6611	6600.32	149.021
	992	-1.37159	31.5	-2.08855			5931.5	-4.28662	5931.5	105.916				6400.33	-6.17396	6400.33	77.8513		6600.33	-3.6436	6600.33	147.235
	992.5	-1.03155	32	-2.68963			5932	-4.28662	5932	104.958				6400.34	-6.18646	6400.34	80.0927		6600.34	-3.6061	6600.34	147.689
	993	-0.22894	32.5	-2.88453			5932.5	-4.29413	5932.5	105.527				6400.35	-6.18896	6400.35	77.5104		6600.35	-3.5761	6600.35	150.629
	993.5	-0.70901	33	-4.60615			5933	-4.27913	5933	106.842				6400.36	-6.20146	6400.36	77.3966		6600.36	-3.57359	6600.36	148.534
	994	-0.47898	33.5	-4.52481			5933.5	-4.25162	5933.5	106.907				6400.37	-6.21897	6400.37	79.0532		6600.37	-3.5811	6600.37	147.023
	994.5	0.0311	34	-3.01446			5934	-4.28413	5934	105.332				6400.38	-6.22897	6400.38	76.9257		6600.38	-3.57359	6600.38	150.158
	995	0.71369	34.5	-3.97259			5934.5	-4.28413	5934.5	105.25				6400.39	-6.21146	6400.39	78.4036		6600.39	-3.5761	6600.39	148.631
	995.5	0.75119	35	-2.99809			5935	-4.27162	5935	104.471				6400.4	-6.22897	6400.4	79.4591		6600.4	-3.56859	6600.4	147.43
	996	0.85121	35.5	-2.67326			5935.5	-4.27913	5935.5	105.121				6400.41	-6.21146	6400.41	77.4779		6600.41	-3.56859	6600.41	147.543
	996.5	0.93622	36	-1.6013			5936	-4.29162	5936	105.169				6400.42	-6.22397	6400.42	78.9069		6600.42	-3.59359	6600.42	148.274
	997	0.93372	36.5	-3.16051			5936.5	-4.27913	5936.5	104.845				6400.43	-6.20896	6400.43	78.3061		6600.43	-3.6061	6600.43	147.982
	997.5	0.7862	37	-3.1444			5937	-4.27913	5937	105.202				6400.44	-6.22397	6400.44	82.0578		6600.44	-3.58859	6600.44	146.26
	998	-0.14893	37.5	-3.43675			5937.5	-4.30163	5937.5	106.176				6400.45	-6.21146	6400.45	80.45		6600.45	-3.5711	6600.45	146.049
	998.5	-0.6715	38	-2.26734			5938	-4.28662	5938	105.462				6400.46	-6.20396	6400.46	78.1601		6600.46	-3.6036	6600.46	147.267
	999	-0.80902	38.5	-1.48774			5938.5	-4.30663	5938.5	104.796				6400.47	-6.20646	6400.47	81.4406		6600.47	-3.5811	6600.47	147.186
	999.5	-1.02405	39	-4.08642			5939	-4.29162	5939	105.007				6400.48	-6.20646	6400.48	80.8884		6600.48	-3.5961	6600.48	146.033
	1000	0.0361	39.5	-2.42976			5939.5	-4.28662	5939.5	105.673				6400.49	-6.19396	6400.49	78.8908		6600.49	-3.57359	6600.49	145.464
	1000.5	-0.6865	40	-0.74062			5940	-4.30163	5940	104.081				6400.5	-6.20646	6400.5	83.0487		6600.5	-3.5911	6600.5	145.789
	1001	-1.09906	40.5	-3.1444			5940.5	-4.29162	5940.5	106.387				6400.51	-6.17646	6400.51	79.7679		6600.51	-3.5911	6600.51	146.081
	1001.5	-1.29158	41	-2.20238			5941	-4.29162	5941	105.835				6400.52	-6.20146	6400.52	81.3271		6600.52	-3.5861	6600.52	145.74
	1002	-1.65663	41.5	-1.39029			5941.5	-4.29162	5941.5	105.072				6400.53	-6.18146	6400.53	82.2852		6600.53	-3.6011	6600.53	144.116
	1002.5	-1.58913	42	-2.80319			5942	-4.31163	5942	104.926				6400.54	-6.18146	6400.54	81.6194		6600.54	-3.5961	6600.54	146.26
	1003	-1.46661	42.5	-3.79406			5942.5	-4.29162	5942.5	106.452				6400.55	-6.20146	6400.55	81.798		6600.55	-3.5861	6600.55	145.854
	1003.5	-0.24394	43	-3.07943			5943	-4.27662	5943	104.812				6400.56	-6.17146	6400.56	82.9512		6600.56	-3.5911	6600.56	146.569
	1004	0.88371	43.5	-3.5342			5943.5	-4.27662	5943.5	104.65				6400.57	-6.19146	6400.57	80.4012		6600.57	-3.58359	6600.57	144.815
	1004.5	0.49366	44	-3.40426			5944	-4.31413	5944	106.534				6400.58	-6.19646	6400.58	82.5126		6600.58	-3.59359	6600.58	145.026
	1005	0.34614	44.5	-2.86816			5944.5	-4.28913	5944.5	104.179				6400.59	-6.20646	6400.59	82.0417		6600.59	-3.6011	6600.59	144.896
	1005.5	0.26362	45	-3.37178			5945	-4.29162	5945	105.852				6400.6	-6.19146	6400.6	81.7818		6600.6	-3.5961	6600.6	145.237
	1006	0.35864	45.5	-3.17688			5945.5	-4.29663	5945.5	105.722				6400.61	-6.18396	6400.61	82.6589		6600.61	-3.59359	6600.61	145.416
	1006.5	0.51366	46	-4.76857			5946	-4.29663	5946	106.599				6400.62	-6.21397	6400.62	81.9118		6600.62	-3.6086	6600.62	144.116
	1007	0.74619	46.5	-2.29983			5946.5	-4.30413	5946.5	104.91				6400.63	-6.22646	6400.63	82.0742		6600.63	-3.6136	6600.63	145.464
	1007.5	1.25126	47	-2.59218			5947	-4.27413	5947	106.615				6400.64	-6.23146	6400.64	82.2852		6600.64	-3.5811	6600.64	144.977
	1008	3.034	47.5	-3.30681			5947.5	-4.29162	5947.5	104.698				6400.65	-6.21646	6400.65	81.1158		6600.65	-3.5961	6600.65	146.211
	1008.5	1.88885	48	-2.59218			5948	-4.28913	5948	106.729				6400.66	-6.22397	6400.66	82.8538		6600.66	-3.6511	6600.66	144.181
	1009	1.67632	48.5	-3.61528			5948.5	-4.29413	5948.5	105.575				6400.67	-6.22397	6400.67	80.5475		6600.67	-3.6261	6600.67	144.896
	1009.5	1.5013	49	-2.47836			5949	-4.29663	5949	104.991				6400.68	-6.22397	6400.68	80.2387		6600.68	-3.6211	6600.68	144.636
	1010	1.5863	49.5	-0.96801			5949.5	-4.32413	5949.5	106.176				6400.69	-6.21646	6400.69	82.5451		6600.69	-3.6236	6600.69	145.188
	1010.5	1.84884	50	-3.38789			5950	-4.29913	5950	105.9				6400.7	-6.22897	6400.7	81.8143		6600.7	-3.6136	6600.7	144.23
	1011	1.99886	50.5	-2.70574			5950.5	-4.30913	5950.5	105.673				6400.71	-6.20896	6400.71	81.5869		6600.71	-3.6211	6600.71	143.775
	1011.5	2.06137	51	-2.31594			5951	-4.29663	5951	106.501				6400.72	-6.21397	6400.72	81.2296		6600.72	-3.6086	6600.72	144.457
	1012	2.2914	51.5	-2.49473			5951.5	-4.29162	5951.5	105.527				6400.73	-6.17646	6400.73	81.1158		6600.73	-3.6136	6600.73	144.636
	1012.5	2.74646	52	-3.1444			5952	-4.29913	5952	105.592				6400.74	-6.19896	6400.74	82.0578		6600.74	-3.58359	6600.74	144.132
	1013	3.30404	52.5	-5.06092			5952.5	-4.29162	5952.5	105.884				6400.75	-6.21397	6400.75	83.1786		6600.75	-3.6061	6600.75	143.402
	1013.5	3.39655	53	-1.9911			5953	-4.29162	5953	106.42				6400.76	-6.18646	6400.76	82.2202		6600.76	-3.5911	6600.76	143.596
	1014	3.29654	53.5	-1.74761			5953.5	-4.30163	5953.5	104.39				6400.77	-6.19896	6400.77	81.3757		6600.77	-3.6161	6600.77	142.995
	1014.5	3.0515	54	-3.66413			5954	-4.29663	5954	105.835				6400.78	-6.18896	6400.78	81.7169		6600.78	-3.5911	6600.78	144.279
	1015	2.87398	54.5	-2.70574			5954.5	-4.32663	5954.5	105.445				6400.79	-6.17146	6400.79	82.1553		6600.79	-3.6261	6600.79	144.1
	1015.5	3.0565	55	-3.46923			5955	-4.31163	5955	105.494				6400.8	-6.15146	6400.8	81.3107		6600.8	-3.6086	6600.8	144.116
	1016	3.29904	55.5	-4.81716			5955.5	-4.32163	5955.5	105.169				6400.81	-6.15396	6400.81	84.3966		6600.81	-3.6211	6600.81	141.371
	1016.5	3.39655	56	-2.59218			5956	-4.28913	5956	104.958				6400.82	-6.12646	6400.82	83.2761		6600.82	-3.6336	6600.82	141.907
	1017	3.22902	56.5	-2.93312			5956.5	-4.29162	5956.5	104.91				6400.83	-6.11645	6400.83	83.9257		6600.83	-3.6461	6600.83	141.794
	1017.5	2.59394	57	-4.15138			5957	-4.27913	5957	105.315				6400.84	-6.07645	6400.84	82.1228		6600.84	-3.6761	6600.84	142.638
	1018	2.2989	57.5	-4.1189			5957.5	-4.30913	5957.5	105.527				6400.85	-6.09645	6400.85	83.2922		6600.85	-3.70111	6600.85	142.232
	1018.5	2.15388	58	-2.96561			5958	-4.31163	5958	107.167				6400.86	-6.10145	6400.86	84.2831		6600.86	-3.73362	6600.86	140.137
	1019	2.01386	58.5	-4.83353			5958.5	-4.33163	5958.5	104.601				6400.87	-6.08645	6400.87	83.9094		6600.87	-3.72862	6600.87	141.047
	1019.5	2.03386	59	-3.82655			5959	-4.31413	5959	105.803				6400.88	-6.10395	6400.88	82.7075		6600.88	-3.72862	6600.88	143.596
	1020	1.86634	59.5	-3.7291			5959.5	-4.33663	5959.5	105.088				6400.89	-6.11395	6400.89	82.3016		6600.89	-3.73362	6600.89	141.518
	1020.5	1.67382	60	-3.09554			5960	-4.30163	5960	104.698				6400.9	-6.11395	6400.9	83.2111		6600.9	-3.75362	6600.9	140.868
	1021	1.5763	60.5	-2.29983			5960.5	-4.30163	5960.5	104.438				6400.91	-6.10645	6400.91	82.3341		6600.91	-3.75112	6600.91	140.023
	1021.5	1.5863	61	-2.49473			5961	-4.30663	5961	104.601				6400.92	-6.11645	6400.92	83.3086		6600.92	-3.76112	6600.92	140.624
	1022	1.5488	61.5	-2.28346			5961.5	-4.30413	5961.5	104.942				6400.93	-6.13146	6400.93	86.0694		6600.93	-3.77862	6600.93	139.666
	1022.5	1.5638	62	-4.1189			5962	-4.30163	5962	107.329				6400.94	-6.14146	6400.94	83.341		6600.94	-3.75612	6600.94	141.339
	1023	1.60631	62.5	-3.01446			5962.5	-4.30163	5962.5	104.455				6400.95	-6.16396	6400.95	81.5545		6600.95	-3.76112	6600.95	138.691
	1023.5	1.62381	63	-3.29044			5963	-4.31163	5963	105.559				6400.96	-6.15646	6400.96	84.3966		6600.96	-3.73862	6600.96	139.78
	1024	1.64131	63.5	-2.65714			5963.5	-4.32163	5963.5	105.673				6400.97	-6.19146	6400.97	83.2272		6600.97	-3.71862	6600.97	141.485
	1024.5	1.64382	64	-3.40426			5964	-4.30163	5964	104.52				6400.98	-6.19896	6400.98	82.7563		6600.98	-3.72362	6600.98	140.3
	1025	1.6013	64.5	-3.20936			5964.5	-4.31413	5964.5	106.842				6400.99	-6.19396	6400.99	83.8444		6600.99	-3.72611	6600.99	140.803
	1025.5	1.5688	65	-2.49473			5965	-4.31413	5965	105.673				6401	-6.22646	6401	82.1392		6601	-3.73862	6601	139.634
	1026	1.4863	65.5	-4.54118			5965.5	-4.31413	5965.5	106.485				6401.01	-6.22646	6401.01	83.1786		6601.01	-3.71862	6601.01	140.121
	1026.5	1.44878	66	-1.68264			5966	-4.32663	5966	106.631				6401.02	-6.25397	6401.02	83.4221		6601.02	-3.72611	6601.02	140.803
	1027	1.47379	66.5	-3.5342			5966.5	-4.33163	5966.5	104.974				6401.03	-6.20896	6401.03	83.7145		6601.03	-3.72111	6601.03	139.487
	1027.5	1.5563	67	-2.21849			5967	-4.32163	5967	106.192				6401.04	-6.23146	6401.04	83.3735		6601.04	-3.75612	6601.04	140.982
	1028	1.64131	67.5	-3.59916			5967.5	-4.32663	5967.5	105.137				6401.05	-6.23397	6401.05	83.7145		6601.05	-3.73111	6601.05	141.647
	1028.5	1.83634	68	-2.93312			5968	-4.33414	5968	105.039				6401.06	-6.21646	6401.06	83.9257		6601.06	-3.74862	6601.06	139.358
	1029	1.95635	68.5	-1.78009			5968.5	-4.33163	5968.5	105.51				6401.07	-6.21897	6401.07	83.406		6601.07	-3.80613	6601.07	140.592
	1029.5	2.05887	69	-2.41339			5969	-4.32663	5969	107.021				6401.08	-6.21897	6401.08	82.9998		6601.08	-3.84613	6601.08	139.114
	1030	1.99386	69.5	-2.28346			5969.5	-4.34414	5969.5	104.601				6401.09	-6.20146	6401.09	83.2111		6601.09	-3.85113	6601.09	140.251
	1030.5	1.96636	70	-3.58279			5970	-4.31913	5970	105.023				6401.1	-6.17146	6401.1	83.341		6601.1	-3.89364	6601.1	140.576
	1031	2.00886	70.5	-1.63379			5970.5	-4.33163	5970.5	107.914				6401.11	-6.17896	6401.11	84.689		6601.11	-3.94114	6601.11	141.112
	1031.5	2.01886	71	-2.70574			5971	-4.31663	5971	105.267				6401.12	-6.19396	6401.12	84.3155		6601.12	-3.87863	6601.12	139.276
	1032	2.07637	71.5	-1.37392			5971.5	-4.31913	5971.5	105.803				6401.13	-6.16396	6401.13	83.5196		6601.13	-3.86363	6601.13	140.852
	1032.5	2.10138	72	-2.70574			5972	-4.31663	5972	106.111				6401.14	-6.16646	6401.14	83.6659		6601.14	-3.88614	6601.14	139.763
	1033	2.19638	72.5	-2.77071			5972.5	-4.30913	5972.5	105.965				6401.15	-6.15896	6401.15	82.8863		6601.15	-3.86614	6601.15	139.228
	1033.5	2.18138	73	-1.78009			5973	-4.34163	5973	105.9				6401.16	-6.16396	6401.16	84.1531		6601.16	-3.81862	6601.16	139.585
	1034	2.22639	73.5	-3.07943			5973.5	-4.33163	5973.5	104.893				6401.17	-6.15896	6401.17	84.1531		6601.17	-3.83363	6601.17	141.128
	1034.5	2.16388	74	-3.01446			5974	-4.32413	5974	106.923				6401.18	-6.15396	6401.18	85.0138		6601.18	-3.87114	6601.18	140.316
	1035	2.16388	74.5	-1.30895			5974.5	-4.32413	5974.5	107.005				6401.19	-6.12395	6401.19	84.2992		6601.19	-3.84363	6601.19	140.722
	1035.5	2.06387	75	-2.34842			5975	-4.29913	5975	106.55				6401.2	-6.07645	6401.2	85.1599		6601.2	-3.81362	6601.2	139.552
	1036	2.05887	75.5	-4.19998			5975.5	-4.32413	5975.5	106.339				6401.21	-6.10145	6401.21	83.0323		6601.21	-3.85614	6601.21	141.794
	1036.5	2.06637	76	-3.22547			5976	-4.32914	5976	106.095				6401.22	-6.09645	6401.22	85.566		6601.22	-3.83863	6601.22	139.617
	1037	2.05387	76.5	-3.51783			5976.5	-4.30913	5976.5	106.046				6401.23	-6.12646	6401.23	83.5359		6601.23	-3.77862	6601.23	139.536
	1037.5	2.05887	77	-2.77071			5977	-4.33414	5977	106.046				6401.24	-6.09895	6401.24	84.4616		6601.24	-3.73862	6601.24	141.55
	1038	1.91385	77.5	-2.00748			5977.5	-4.32914	5977.5	105.494				6401.25	-6.14895	6401.25	83.341		6601.25	-3.73111	6601.25	140.202
	1038.5	1.86634	78	-2.70574			5978	-4.30663	5978	104.617				6401.26	-6.16896	6401.26	83.0812		6601.26	-3.69861	6601.26	139.228
	1039	1.74633	78.5	-1.39029			5978.5	-4.32413	5978.5	104.26				6401.27	-6.16896	6401.27	83.3572		6601.27	-3.6436	6601.27	141.29
	1039.5	1.68132	79	-3.55031			5979	-4.33163	5979	104.341				6401.28	-6.19646	6401.28	84.1043		6601.28	-3.6186	6601.28	141.209
	1040	1.67882	79.5	-1.6013			5979.5	-4.31413	5979.5	106.128				6401.29	-6.18896	6401.29	83.6659		6601.29	-3.59359	6601.29	141.745
	1040.5	1.59881	80	-1.52022			5980	-4.32413	5980	106.729				6401.3	-6.22397	6401.3	84.5429		6601.3	-3.53609	6601.3	141.242
	1041	1.5738	80.5	-2.81956			5980.5	-4.33663	5980.5	106.371				6401.31	-6.22146	6401.31	84.0232		6601.31	-3.55609	6601.31	140.381
	1041.5	1.5863	81	-3.37178			5981	-4.34414	5981	104.065				6401.32	-6.23397	6401.32	84.2017		6601.32	-3.51609	6601.32	141.842
	1042	1.5538	81.5	-4.1189			5981.5	-4.34663	5981.5	104.39				6401.33	-6.23397	6401.33	83.1947		6601.33	-3.48358	6601.33	141.29
	1042.5	1.5313	82	-2.81956			5982	-4.36164	5982	105.689				6401.34	-6.23897	6401.34	84.1206		6601.34	-3.47108	6601.34	141.242
	1043	1.5413	82.5	-3.90763			5982.5	-4.33414	5982.5	106.55				6401.35	-6.25647	6401.35	84.6565		6601.35	-3.44607	6601.35	141.615
	1043.5	1.5288	83	-1.89365			5983	-4.32914	5983	105.722				6401.36	-6.25397	6401.36	82.8213		6601.36	-3.47108	6601.36	143.207
	1044	1.5513	83.5	-4.19998			5983.5	-4.30163	5983.5	106.517				6401.37	-6.26397	6401.37	84.8028		6601.37	-3.45858	6601.37	141.891
	1044.5	1.5613	84	-2.98198			5984	-4.33663	5984	105.64				6401.38	-6.23897	6401.38	83.8444		6601.38	-3.46858	6601.38	142.086
	1045	1.59881	84.5	-1.34144			5984.5	-4.31913	5984.5	105.234				6401.39	-6.27647	6401.39	83.5845		6601.39	-3.45858	6601.39	141.745
	1045.5	1.62381	85	-1.86117			5985	-4.33163	5985	104.503				6401.4	-6.24147	6401.4	84.3155		6601.4	-3.45608	6601.4	142.671
	1046	1.68882	85.5	-1.39029			5985.5	-4.33414	5985.5	105.819				6401.41	-6.25397	6401.41	85.2087		6601.41	-3.44858	6601.41	141.745
	1046.5	1.77133	86	-1.42277			5986	-4.32413	5986	106.615				6401.42	-6.24897	6401.42	83.8283		6601.42	-3.47608	6601.42	141.047
	1047	1.83884	86.5	-3.29044			5986.5	-4.33163	5986.5	105.933				6401.43	-6.24647	6401.43	84.9002		6601.43	-3.46858	6601.43	140.705
	1047.5	1.89385	87	-2.90064			5987	-4.34414	5987	107.378				6401.44	-6.21646	6401.44	83.341		6601.44	-3.47358	6601.44	142.297
	1048	1.95135	87.5	-2.39728			5987.5	-4.33414	5987.5	106.16				6401.45	-6.22146	6401.45	85.5985		6601.45	-3.49858	6601.45	140.527
	1048.5	2.00386	88	-3.79406			5988	-4.33914	5988	105.868				6401.46	-6.22146	6401.46	84.6565		6601.46	-3.48358	6601.46	142.687
	1049	2.03386	88.5	-2.49473			5988.5	-4.32413	5988.5	106.355				6401.47	-6.19896	6401.47	84.2667		6601.47	-3.46858	6601.47	140.982
	1049.5	2.05387	89	-1.7962			5989	-4.35163	5989	106.16				6401.48	-6.17896	6401.48	85.1923		6601.48	-3.50358	6601.48	140.527
	1050	2.01136	89.5	-1.82869			5989.5	-4.35664	5989.5	107.589				6401.49	-6.16146	6401.49	84.0718		6601.49	-3.50858	6601.49	140.478
	1050.5	2.00636	90	-2.98198			5990	-4.35414	5990	105.218				6401.5	-6.15396	6401.5	86.9303		6601.5	-3.47858	6601.5	139.812
	1051	2.02137	90.5	-2.57581			5990.5	-4.36414	5990.5	105.722				6401.51	-6.14146	6401.51	83.6009		6601.51	-3.52109	6601.51	140.446
	1051.5	2.04137	91	-2.98198			5991	-4.34663	5991	106.355				6401.52	-6.11645	6401.52	84.3317		6601.52	-3.54109	6601.52	139.828
	1052	2.03137	91.5	-1.24399			5991.5	-4.33914	5991.5	105.608				6401.53	-6.08645	6401.53	86.9464		6601.53	-3.50358	6601.53	140.446
	1052.5	2.01136	92	-2.21849			5992	-4.35664	5992	105.916				6401.54	-6.11645	6401.54	85.2898		6601.54	-3.49108	6601.54	140.982
	1053	2.05887	92.5	-3.24185			5992.5	-4.33163	5992.5	105.039				6401.55	-6.10895	6401.55	85.5011		6601.55	-3.50358	6601.55	140.527
	1053.5	2.06137	93	-2.16989			5993	-4.32663	5993	105.998				6401.56	-6.12895	6401.56	86.3456		6601.56	-3.48608	6601.56	140.884
	1054	2.06887	93.5	-2.67326			5993.5	-4.33663	5993.5	106.306				6401.57	-6.15146	6401.57	85.566		6601.57	-3.47608	6601.57	141.225
	1054.5	2.06637	94	-1.97499			5994	-4.35664	5994	105.689				6401.58	-6.13646	6401.58	85.5011		6601.58	-3.48358	6601.58	140.365
	1055	2.03137	94.5	-3.89151			5994.5	-4.35163	5994.5	105.835				6401.59	-6.14895	6401.59	84.5429		6601.59	-3.50108	6601.59	139.487
	1055.5	2.00636	95	-2.90064			5995	-4.35914	5995	105.868				6401.6	-6.16396	6401.6	85.3062		6601.6	-3.47358	6601.6	140.413
	1056	1.95886	95.5	-2.47836			5995.5	-4.33663	5995.5	106.404				6401.61	-6.17396	6401.61	86.9953		6601.61	-3.45107	6601.61	142.2
	1056.5	1.95386	96	-1.76372			5996	-4.34163	5996	106.55				6401.62	-6.16146	6401.62	84.0882		6601.62	-3.45608	6601.62	140.121
	1057	1.86134	96.5	-3.20936			5996.5	-4.34414	5996.5	105.9				6401.63	-6.18646	6401.63	85.0949		6601.63	-3.47858	6601.63	140.186
	1057.5	1.85384	97	-1.52022			5997	-4.36164	5997	105.121				6401.64	-6.20396	6401.64	85.777		6601.64	-3.44607	6601.64	140.121
	1058	1.78133	97.5	-5.27193			5997.5	-4.34914	5997.5	106.647				6401.65	-6.21397	6401.65	84.8028		6601.65	-3.46608	6601.65	139.65
	1058.5	1.78133	98	-2.73822			5998	-4.37164	5998	105.981				6401.66	-6.21646	6401.66	86.3617		6601.66	-3.44858	6601.66	140.835
	1059	1.76883	98.5	-1.86117			5998.01	-4.35664	5998.01	106.225				6401.67	-6.22646	6401.67	85.4686		6601.67	-3.45107	6601.67	140.543
	1059.5	1.76383	99	-3.56668			5998.02	-4.35163	5998.02	106.55				6401.68	-6.24897	6401.68	84.7378		6601.68	-3.44607	6601.68	139.098
	1060	1.72132	99.5	-2.51084			5998.03	-4.37664	5998.03	105.104				6401.69	-6.24647	6401.69	85.2898		6601.69	-3.44358	6601.69	141.891
	1060.5	1.67632	100	-2.73822			5998.04	-4.36914	5998.04	107.606				6401.7	-6.25397	6401.7	84.8189		6601.7	-3.46608	6601.7	139.958
	1061	1.68382	100.5	-2.90064			5998.05	-4.36164	5998.05	104.162				6401.71	-6.25897	6401.71	84.7053		6601.71	-3.46108	6601.71	139.893
	1061.5	1.71882	101	-2.73822			5998.06	-4.35414	5998.06	107.135				6401.72	-6.26647	6401.72	84.2992		6601.72	-3.46858	6601.72	142.135
	1062	1.69382	101.5	-1.43889			5998.07	-4.36414	5998.07	105.267				6401.73	-6.27647	6401.73	84.7053		6601.73	-3.47108	6601.73	139.39
	1062.5	1.71132	102	-2.46224			5998.08	-4.36664	5998.08	106.111				6401.74	-6.24897	6401.74	85.6635		6601.74	-3.48108	6601.74	141.047
	1063	1.74382	102.5	-1.92614			5998.09	-4.36164	5998.09	105.933				6401.75	-6.25647	6401.75	85.2898		6601.75	-3.47858	6601.75	140.121
	1063.5	1.75883	103	-3.09554			5998.1	-4.38164	5998.1	106.68				6401.76	-6.25647	6401.76	84.8678		6601.76	-3.50358	6601.76	140.267
	1064	1.78883	103.5	-2.33231			5998.11	-4.35914	5998.11	105.916				6401.77	-6.24647	6401.77	85.777		6601.77	-3.52858	6601.77	139.942
	1064.5	1.77633	104	-3.51783			5998.12	-4.34914	5998.12	105.088				6401.78	-6.25147	6401.78	84.4455		6601.78	-3.52109	6601.78	138.416
	1065	1.85884	104.5	-3.56668			5998.13	-4.33914	5998.13	107.297				6401.79	-6.23897	6401.79	86.3617		6601.79	-3.56609	6601.79	140.673
	1065.5	1.86634	105	-3.48534			5998.14	-4.34663	5998.14	106.81				6401.8	-6.22146	6401.8	84.8678		6601.8	-3.58859	6601.8	138.009
	1066	1.90885	105.5	-2.36479			5998.15	-4.36664	5998.15	106.03				6401.81	-6.20396	6401.81	85.7609		6601.81	-3.5961	6601.81	138.691
	1066.5	1.98136	106	-2.10493			5998.16	-4.34663	5998.16	106.209				6401.82	-6.19396	6401.82	86.2643		6601.82	-3.6386	6601.82	138.009
	1067	1.97886	106.5	-1.89365			5998.17	-4.35414	5998.17	105.413				6401.83	-6.18896	6401.83	86.703		6601.83	-3.68611	6601.83	137.571
	1067.5	1.98386	107	-3.924			5998.18	-4.36664	5998.18	105.64				6401.84	-6.18646	6401.84	84.3805		6601.84	-3.68361	6601.84	139.715
	1068	2.01136	107.5	-3.89151			5998.19	-4.36164	5998.19	106.209				6401.85	-6.19396	6401.85	84.9652		6601.85	-3.68861	6601.85	138.594
	1068.5	2.03137	108	-3.43675			5998.2	-4.34414	5998.2	106.339				6401.86	-6.18396	6401.86	85.3062		6601.86	-3.69111	6601.86	138.919
	1069	2.02886	108.5	-0.64317			5998.21	-4.35414	5998.21	105.9				6401.87	-6.17396	6401.87	86.1832		6601.87	-3.71111	6601.87	137.961
	1069.5	2.04887	109	-2.80319			5998.22	-4.35163	5998.22	106.485				6401.88	-6.15146	6401.88	87.8399		6601.88	-3.71362	6601.88	137.36
	1070	1.99886	109.5	-1.29284			5998.23	-4.37164	5998.23	105.088				6401.89	-6.16896	6401.89	84.3155		6601.89	-3.69611	6601.89	138.497
	1070.5	2.02637	110	-2.62466			5998.24	-4.34163	5998.24	106.631				6401.9	-6.16646	6401.9	86.3942		6601.9	-3.71111	6601.9	139.861
	1071	2.05137	110.5	-1.63379			5998.25	-4.35664	5998.25	105.543				6401.91	-6.17396	6401.91	86.0533		6601.91	-3.69361	6601.91	137.49
	1071.5	1.99886	111	-3.38789			5998.26	-4.35163	5998.26	107.248				6401.92	-6.18146	6401.92	85.2248		6601.92	-3.6711	6601.92	137.961
	1072	2.06137	111.5	-2.81956			5998.27	-4.34663	5998.27	107.427				6401.93	-6.17146	6401.93	85.3711		6601.93	-3.6361	6601.93	138.432
	1072.5	2.01636	112	-3.07943			5998.28	-4.35664	5998.28	104.617				6401.94	-6.18396	6401.94	85.9883		6601.94	-3.6286	6601.94	138.188
	1073	2.00136	112.5	-2.9495			5998.29	-4.36914	5998.29	106.566				6401.95	-6.18896	6401.95	86.4106		6601.95	-3.6211	6601.95	138.139
	1073.5	2.00136	113	-3.03057			5998.3	-4.37164	5998.3	105.608				6401.96	-6.20396	6401.96	84.5429		6601.96	-3.5911	6601.96	138.399
	1074	1.98386	113.5	-1.56882			5998.31	-4.36414	5998.31	106.777				6401.97	-6.21646	6401.97	85.5011		6601.97	-3.5961	6601.97	139.682
	1074.5	2.05387	114	-2.93312			5998.32	-4.35414	5998.32	105.283				6401.98	-6.24147	6401.98	86.2968		6601.98	-3.5811	6601.98	138.399
	1075	1.94135	114.5	-3.89151			5998.33	-4.36664	5998.33	106.306				6401.99	-6.24147	6401.99	84.348		6601.99	-3.55109	6601.99	138.253
	1075.5	1.94386	115	-2.02359			5998.34	-4.37914	5998.34	105.787				6402	-6.24397	6402	86.3293		6602	-3.56609	6602	138.351
	1076	1.86134	115.5	-3.5342			5998.35	-4.39164	5998.35	104.926				6402.01	-6.26147	6402.01	85.1599		6602.01	-3.52609	6602.01	139.812
	1076.5	1.85384	116	-1.76372			5998.36	-4.36914	5998.36	104.942				6402.02	-6.27898	6402.02	84.9327		6602.02	-3.55859	6602.02	138.854
	1077	1.87385	116.5	-3.50171			5998.37	-4.36414	5998.37	107.313				6402.03	-6.26147	6402.03	85.3872		6602.03	-3.52858	6602.03	139.033
	1077.5	1.84884	117	-3.17688			5998.38	-4.36664	5998.38	105.657				6402.04	-6.23397	6402.04	85.2898		6602.04	-3.54609	6602.04	140.088
	1078	1.82634	117.5	-2.44587			5998.39	-4.36414	5998.39	106.761				6402.05	-6.24647	6402.05	85.4522		6602.05	-3.53358	6602.05	139.65
	1078.5	1.81634	118	-2.44587			5998.4	-4.37914	5998.4	106.469				6402.06	-6.26397	6402.06	86.6705		6602.06	-3.53109	6602.06	138.286
	1079	1.81384	118.5	-3.3393			5998.41	-4.37914	5998.41	105.998				6402.07	-6.26647	6402.07	83.8933		6602.07	-3.51609	6602.07	139.276
	1079.5	1.81884	119	-3.94011			5998.42	-4.37164	5998.42	105.494				6402.08	-6.24647	6402.08	85.777		6602.08	-3.50358	6602.08	140.251
	1080	1.80634	119.5	-2.46224			5998.43	-4.37164	5998.43	106.306				6402.09	-6.27147	6402.09	85.1437		6602.09	-3.49858	6602.09	140.429
	1080.5	1.84134	120	-2.46224			5998.44	-4.38414	5998.44	107.216				6402.1	-6.26647	6402.1	85.8909		6602.1	-3.50358	6602.1	139.26
	1081	1.83134	120.5	-2.57581			5998.45	-4.40414	5998.45	106.615				6402.11	-6.26647	6402.11	85.5335		6602.11	-3.51108	6602.11	139.877
	1081.5	1.82134	121	-3.24185			5998.46	-4.39164	5998.46	106.046				6402.12	-6.26147	6402.12	85.9719		6602.12	-3.52358	6602.12	139.698
	1082	1.83634	121.5	-2.31594			5998.47	-4.39164	5998.47	105.868				6402.13	-6.26898	6402.13	84.7215		6602.13	-3.47858	6602.13	139.358
	1082.5	1.90135	122	-3.27433			5998.48	-4.38914	5998.48	104.942				6402.14	-6.23897	6402.14	85.7446		6602.14	-3.53109	6602.14	139.423
	1083	1.91385	122.5	-2.25097			5998.49	-4.38164	5998.49	106.631				6402.15	-6.22397	6402.15	86.3617		6602.15	-3.55609	6602.15	139.471
	1083.5	1.93135	123	-3.04695			5998.5	-4.36664	5998.5	106.03				6402.16	-6.23146	6402.16	86.1668		6602.16	-3.54859	6602.16	138.821
	1084	1.92635	123.5	-2.55969			5998.51	-4.36664	5998.51	106.404				6402.17	-6.20646	6402.17	85.0788		6602.17	-3.54359	6602.17	140.365
	1084.5	1.92135	124	-1.50385			5998.52	-4.36914	5998.52	106.956				6402.18	-6.19396	6402.18	85.0463		6602.18	-3.56109	6602.18	140.381
	1085	1.95886	124.5	-3.50171			5998.53	-4.34663	5998.53	105.283				6402.19	-6.18146	6402.19	85.4036		6602.19	-3.53609	6602.19	137.766
	1085.5	1.97636	125	-3.06306			5998.54	-4.35914	5998.54	106.956				6402.2	-6.22146	6402.2	86.5891		6602.2	-3.53109	6602.2	138.805
	1086	1.96136	125.5	-2.34842			5998.55	-4.35163	5998.55	106.826				6402.21	-6.19146	6402.21	85.5335		6602.21	-3.51108	6602.21	139.439
	1086.5	1.99636	126	-2.59218			5998.56	-4.36664	5998.56	105.705				6402.22	-6.19146	6402.22	87.1252		6602.22	-3.51358	6602.22	139.374
	1087	2.05137	126.5	-3.30681			5998.57	-4.35414	5998.57	106.907				6402.23	-6.19896	6402.23	86.0044		6602.23	-3.50858	6602.23	139.163
	1087.5	1.98636	127	-3.85903			5998.58	-4.36664	5998.58	105.462				6402.24	-6.19146	6402.24	86.2157		6602.24	-3.50358	6602.24	138.789
	1088	2.06637	127.5	-1.95862			5998.59	-4.37914	5998.59	106.615				6402.25	-6.18646	6402.25	84.9002		6602.25	-3.50358	6602.25	138.578
	1088.5	1.98386	128	-1.34144			5998.6	-4.36414	5998.6	106.436				6402.26	-6.19146	6402.26	87.515		6602.26	-3.50108	6602.26	139.877
	1089	1.98886	128.5	-3.22547			5998.61	-4.36914	5998.61	106.923				6402.27	-6.19396	6402.27	85.9719		6602.27	-3.50358	6602.27	140.689
	1089.5	2.01636	129	-1.45526			5998.62	-4.36164	5998.62	107.427				6402.28	-6.20896	6402.28	86.1344		6602.28	-3.49858	6602.28	140.965
	1090	2.04637	129.5	-2.54332			5998.63	-4.36664	5998.63	107.118				6402.29	-6.19396	6402.29	84.3805		6602.29	-3.48108	6602.29	139.146
	1090.5	2.02637	130	-3.06306			5998.64	-4.36164	5998.64	106.014				6402.3	-6.19646	6402.3	87.5636		6602.3	-3.50358	6602.3	139.341
	1091	2.02637	130.5	-2.72211			5998.65	-4.33914	5998.65	107.102				6402.31	-6.19896	6402.31	84.9002		6602.31	-3.50108	6602.31	138.87
	1091.5	1.98886	131	-1.76372			5998.66	-4.34663	5998.66	106.079				6402.32	-6.21646	6402.32	86.6216		6602.32	-3.48608	6602.32	140.722
	1092	1.97886	131.5	-2.34842			5998.67	-4.34914	5998.67	105.25				6402.33	-6.22646	6402.33	84.0557		6602.33	-3.47858	6602.33	139.828
	1092.5	1.94135	132	-2.47836			5998.68	-4.35163	5998.68	108.531				6402.34	-6.25147	6402.34	87.5961		6602.34	-3.50108	6602.34	139.471
	1093	1.89634	132.5	-1.26036			5998.69	-4.37164	5998.69	104.276				6402.35	-6.24647	6402.35	85.5011		6602.35	-3.50858	6602.35	139.861
	1093.5	1.90885	133	-2.55969			5998.7	-4.38664	5998.7	106.826				6402.36	-6.23646	6402.36	86.1019		6602.36	-3.51609	6602.36	138.838
	1094	1.94135	133.5	-3.85903			5998.71	-4.36664	5998.71	107.703				6402.37	-6.25397	6402.37	85.1923		6602.37	-3.49608	6602.37	139.276
	1094.5	1.86134	134	-1.22787			5998.72	-4.37664	5998.72	105.575				6402.38	-6.23646	6402.38	86.2157		6602.38	-3.50858	6602.38	139.471
	1095	1.92135	134.5	-2.25097			5998.73	-4.36164	5998.73	107.102				6402.39	-6.24897	6402.39	87.3851		6602.39	-3.51858	6602.39	139.585
	1095.5	1.88385	135	-2.51084			5998.74	-4.35664	5998.74	104.91				6402.4	-6.23897	6402.4	84.478		6602.4	-3.52109	6602.4	139.13
	1096	1.86384	135.5	-2.90064			5998.75	-4.35914	5998.75	105.592				6402.41	-6.23146	6402.41	85.9395		6602.41	-3.51358	6602.41	140.543
	1096.5	1.88134	136	-3.03057			5998.76	-4.34414	5998.76	106.42				6402.42	-6.22897	6402.42	87.515		6602.42	-3.53609	6602.42	138.432
	1097	1.96386	136.5	-2.31594			5998.77	-4.35664	5998.77	104.942				6402.43	-6.23897	6402.43	85.0949		6602.43	-3.53858	6602.43	138.529
	1097.5	1.89634	137	-2.98198			5998.78	-4.36414	5998.78	106.241				6402.44	-6.25147	6402.44	84.6729		6602.44	-3.52858	6602.44	138.659
	1098	1.86384	137.5	-3.17688			5998.79	-4.35414	5998.79	107.281				6402.45	-6.24147	6402.45	88.1483		6602.45	-3.53858	6602.45	139.861
	1098.5	1.92385	138	-2.39728			5998.8	-4.34663	5998.8	107.037				6402.46	-6.23146	6402.46	86.0369		6602.46	-3.55359	6602.46	139.471
	1099	1.90885	138.5	-3.09554			5998.81	-4.37164	5998.81	105.348				6402.47	-6.23646	6402.47	87.1413		6602.47	-3.53609	6602.47	138.513
	1099.5	1.91885	139	-3.38789			5998.82	-4.34914	5998.82	105.299				6402.48	-6.20146	6402.48	83.6334		6602.48	-3.55109	6602.48	137.538
	1100	1.91385	139.5	-1.65016			5998.83	-4.36164	5998.83	105.559				6402.49	-6.20896	6402.49	84.8678		6602.49	-3.56109	6602.49	139.146
	1100.5	1.92135	140	-1.55271			5998.84	-4.38164	5998.84	106.404				6402.5	-6.21146	6402.5	86.3942		6602.5	-3.56609	6602.5	139.179
	1101	1.92635	140.5	-1.48774			5998.85	-4.36664	5998.85	106.94				6402.51	-6.21397	6402.51	87.791		6602.51	-3.56609	6602.51	138.708
	1101.5	1.92385	141	-1.91003			5998.86	-4.36414	5998.86	106.046				6402.52	-6.17396	6402.52	84.559		6602.52	-3.56859	6602.52	137.798
	1102	1.92385	141.5	-2.49473			5998.87	-4.35414	5998.87	105.868				6402.53	-6.16896	6402.53	86.2157		6602.53	-3.57859	6602.53	138.464
	1102.5	1.93135	142	-4.00508			5998.88	-4.38164	5998.88	106.046				6402.54	-6.15896	6402.54	86.3617		6602.54	-3.55609	6602.54	138.724
	1103	1.96886	142.5	-4.18387			5998.89	-4.36164	5998.89	104.747				6402.55	-6.15646	6402.55	85.2087		6602.55	-3.58859	6602.55	139.942
	1103.5	1.98886	143	-2.70574			5998.9	-4.36664	5998.9	106.712				6402.56	-6.16646	6402.56	87.1738		6602.56	-3.5986	6602.56	138.123
	1104	2.00886	143.5	-2.41339			5998.91	-4.36914	5998.91	106.339				6402.57	-6.18396	6402.57	86.5405		6602.57	-3.58359	6602.57	138.334
	1104.5	1.98136	144	-4.00508			5998.92	-4.35664	5998.92	106.355				6402.58	-6.18396	6402.58	87.2227		6602.58	-3.5911	6602.58	138.659
	1105	1.97386	144.5	-2.49473			5998.93	-4.38664	5998.93	105.981				6402.59	-6.16646	6402.59	86.3131		6602.59	-3.56609	6602.59	139.91
	1105.5	1.98386	145	-3.81018			5998.94	-4.38414	5998.94	104.926				6402.6	-6.16896	6402.6	85.907		6602.6	-3.56359	6602.6	137.327
	1106	1.95886	145.5	-3.55031			5998.95	-4.37914	5998.95	105.787				6402.61	-6.16396	6402.61	86.2643		6602.61	-3.55609	6602.61	138.48
	1106.5	1.98386	146	-0.78922			5998.96	-4.35664	5998.96	105.364				6402.62	-6.17146	6402.62	86.1832		6602.62	-3.58359	6602.62	138.61
	1107	1.97386	146.5	-1.81258			5998.97	-4.35414	5998.97	105.868				6402.63	-6.15896	6402.63	87.4501		6602.63	-3.5911	6602.63	139.39
	1107.5	1.97636	147	-3.17688			5998.98	-4.36914	5998.98	104.032				6402.64	-6.13395	6402.64	86.4917		6602.64	-3.58359	6602.64	137.782
	1108	1.97136	147.5	-2.52721			5998.99	-4.36164	5998.99	106.826				6402.65	-6.15396	6402.65	85.566		6602.65	-3.5711	6602.65	138.253
	1108.5	1.96386	148	-3.32292			5999	-4.35914	5999	105.624				6402.66	-6.16146	6402.66	86.3781		6602.66	-3.55359	6602.66	138.009
	1109	1.95635	148.5	-2.91701			5999.01	-4.3587	5999.01	105.819				6402.67	-6.17146	6402.67	85.4847		6602.67	-3.58859	6602.67	137.912
	1109.5	1.93635	149	-2.77071			5999.02	-4.38121	5999.02	105.332				6402.68	-6.20146	6402.68	86.3131		6602.68	-3.55859	6602.68	138.968
	1110	1.95135	149.5	-3.19299			5999.03	-4.38621	5999.03	105.657				6402.69	-6.18646	6402.69	86.5566		6602.69	-3.5761	6602.69	135.817
	1110.5	1.95135	150	-1.47137			5999.04	-4.3887	5999.04	107.833				6402.7	-6.19896	6402.7	85.3711		6602.7	-3.5961	6602.7	138.562
	1111	1.94386	150.5	-2.55969			5999.05	-4.39371	5999.05	103.367				6402.71	-6.22146	6402.71	86.1344		6602.71	-3.58859	6602.71	139.081
	1111.5	1.93635	151	-1.58519			5999.06	-4.3787	5999.06	104.958				6402.72	-6.21897	6402.72	86.7354		6602.72	-3.5761	6602.72	137.311
	1112	1.92635	151.5	-3.42037			5999.07	-4.38121	5999.07	105.559				6402.73	-6.18396	6402.73	84.7053		6602.73	-3.6036	6602.73	138.107
	1112.5	1.91635	152	-2.44587			5999.08	-4.40621	5999.08	105.153				6402.74	-6.17646	6402.74	85.8745		6602.74	-3.6061	6602.74	138.691
	1113	1.93386	152.5	-1.53634			5999.09	-4.3887	5999.09	106.241				6402.75	-6.20396	6402.75	86.638		6602.75	-3.59359	6602.75	136.402
	1113.5	1.86884	153	-1.06546			5999.1	-4.37621	5999.1	106.712				6402.76	-6.18396	6402.76	87.8399		6602.76	-3.6086	6602.76	137.132
	1114	1.86384	153.5	-2.07244			5999.11	-4.41871	5999.11	106.29				6402.77	-6.18146	6402.77	86.5405		6602.77	-3.6011	6602.77	139.26
	1114.5	1.91385	154	-3.09554			5999.12	-4.40121	5999.12	105.835				6402.78	-6.17396	6402.78	86.7354		6602.78	-3.6136	6602.78	138.529
	1115	1.92135	154.5	-4.00508			5999.13	-4.39871	5999.13	106.615				6402.79	-6.17646	6402.79	87.1902		6602.79	-3.6186	6602.79	138.188
	1115.5	1.90635	155	-0.8217			5999.14	-4.3587	5999.14	104.991				6402.8	-6.15146	6402.8	84.6729		6602.8	-3.6336	6602.8	138.221
	1116	1.91385	155.5	-2.34842			5999.15	-4.40871	5999.15	106.826				6402.81	-6.16646	6402.81	87.58		6602.81	-3.6361	6602.81	137.002
	1116.5	1.93886	156	-3.25796			5999.16	-4.3887	5999.16	104.747				6402.82	-6.15896	6402.82	86.9628		6602.82	-3.6211	6602.82	138.383
	1117	1.93386	156.5	-2.10493			5999.17	-4.3737	5999.17	106.859				6402.83	-6.16396	6402.83	86.2482		6602.83	-3.6311	6602.83	138.334
	1117.5	1.88134	157	-2.41339			5999.18	-4.37121	5999.18	106.907				6402.84	-6.14395	6402.84	85.907		6602.84	-3.6236	6602.84	139
	1118	1.87385	157.5	-1.58519			5999.19	-4.3887	5999.19	107.589				6402.85	-6.13895	6402.85	87.0927		6602.85	-3.6161	6602.85	138.594
	1118.5	1.90385	158	-2.57581			5999.2	-4.3887	5999.2	106.729				6402.86	-6.11645	6402.86	85.9719		6602.86	-3.6236	6602.86	137.36
	1119	1.91385	158.5	-0.90304			5999.21	-4.3687	5999.21	106.452				6402.87	-6.09394	6402.87	88.3921		6602.87	-3.6211	6602.87	138.448
	1119.5	1.90635	159	-2.67326			5999.22	-4.3562	5999.22	106.046				6402.88	-6.12145	6402.88	85.7934		6602.88	-3.6161	6602.88	136.515
	1120	1.90885	159.5	-2.54332			5999.23	-4.36621	5999.23	106.046				6402.89	-6.07894	6402.89	85.6471		6602.89	-3.6161	6602.89	137.896
	1120.5	1.93386	160	-1.63379			5999.24	-4.3637	5999.24	106.144				6402.9	-6.08394	6402.9	87.5475		6602.9	-3.6261	6602.9	138.805
	1121	1.88385	160.5	-2.36479			5999.25	-4.39371	5999.25	105.559				6402.91	-6.10145	6402.91	85.5335		6602.91	-3.6136	6602.91	138.529
	1121.5	1.93135	161	-2.31594			5999.26	-4.3687	5999.26	105.445				6402.92	-6.10895	6402.92	86.5891		6602.92	-3.6136	6602.92	136.077
	1122	1.93635	161.5	-2.41339			5999.27	-4.36621	5999.27	107.264				6402.93	-6.11645	6402.93	85.842		6602.93	-3.5986	6602.93	136.824
	1122.5	1.85134	162	-1.78009			5999.28	-4.37621	5999.28	106.55				6402.94	-6.10645	6402.94	87.791		6602.94	-3.6111	6602.94	138.367
	1123	1.90385	162.5	-2.28346			5999.29	-4.3787	5999.29	106.566				6402.95	-6.13146	6402.95	85.5335		6602.95	-3.6036	6602.95	139.634
	1123.5	1.87134	163	-3.66413			5999.3	-4.3887	5999.3	105.527				6402.96	-6.11395	6402.96	84.9002		6602.96	-3.5911	6602.96	138.448
	1124	1.88634	163.5	-1.66627			5999.31	-4.3687	5999.31	104.032				6402.97	-6.11395	6402.97	88.587		6602.97	-3.5711	6602.97	136.856
	1124.5	1.85634	164	-3.42037			5999.32	-4.3787	5999.32	108.531				6402.98	-6.09645	6402.98	85.1274		6602.98	-3.55859	6602.98	139.341
	1125	1.87385	164.5	-2.20238			5999.33	-4.3737	5999.33	105.559				6402.99	-6.11645	6402.99	86.573		6602.99	-3.55859	6602.99	139.049
	1125.5	1.90635	165	-2.38091			5999.34	-4.38121	5999.34	106.306				6403	-6.07894	6403	88.1647		6603	-3.55359	6603	138.48
	1126	1.86634	165.5	-1.95862			5999.35	-4.38121	5999.35	106.095				6403.01	-6.09895	6403.01	86.6216		6603.01	-3.55609	6603.01	138.432
	1126.5	1.88885	166	-3.79406			5999.36	-4.38621	5999.36	104.536				6403.02	-6.10145	6403.02	86.914		6603.02	-3.54609	6603.02	138.399
	1127	1.87385	166.5	-2.28346			5999.37	-4.37621	5999.37	106.42				6403.03	-6.10645	6403.03	85.3547		6603.03	-3.52109	6603.03	139.179
	1127.5	1.88885	167	-1.65016			5999.38	-4.39621	5999.38	106.176				6403.04	-6.09394	6403.04	87.2227		6603.04	-3.5711	6603.04	138.838
	1128	1.90135	167.5	-0.67566			5999.39	-4.3787	5999.39	106.826				6403.05	-6.11395	6403.05	89.2528		6603.05	-3.53109	6603.05	137.814
	1128.5	1.90635	168	-2.38091			5999.4	-4.39371	5999.4	105.9				6403.06	-6.09645	6403.06	86.1993		6603.06	-3.52858	6603.06	139.309
	1129	1.92635	168.5	-1.92614			5999.41	-4.3687	5999.41	105.689				6403.07	-6.08645	6403.07	88.1158		6603.07	-3.53609	6603.07	138.172
	1129.5	1.88134	169	-2.44587			5999.42	-4.3612	5999.42	105.77				6403.08	-6.12395	6403.08	86.7679		6603.08	-3.51609	6603.08	139.341
	1130	1.87885	169.5	-2.98198			5999.43	-4.3612	5999.43	106.55				6403.09	-6.10395	6403.09	87.6125		6603.09	-3.53858	6603.09	137.847
	1130.5	1.86884	170	-3.06306			5999.44	-4.3512	5999.44	105.624				6403.1	-6.10895	6403.1	87.0114		6603.1	-3.53858	6603.1	138.334
	1131	1.88134	170.5	-2.15352			5999.45	-4.3737	5999.45	106.842				6403.11	-6.10395	6403.11	86.4431		6603.11	-3.54859	6603.11	138.188
	1131.5	1.88134	171	-1.69875			5999.46	-4.3687	5999.46	107.118				6403.12	-6.13646	6403.12	85.0788		6603.12	-3.55609	6603.12	137.749
	1132	1.86884	171.5	-1.24399			5999.47	-4.3837	5999.47	106.517				6403.13	-6.12145	6403.13	86.9464		6603.13	-3.55109	6603.13	139.731
	1132.5	1.88385	172	-4.54118			5999.48	-4.40371	5999.48	104.942				6403.14	-6.12646	6403.14	86.4106		6603.14	-3.55859	6603.14	136.548
	1133	1.82634	172.5	-2.99809			5999.49	-4.3737	5999.49	106.29				6403.15	-6.11895	6403.15	86.1344		6603.15	-3.53109	6603.15	138.951
	1133.5	1.89885	173	-1.29284			5999.5	-4.41371	5999.5	105.592				6403.16	-6.12895	6403.16	86.4592		6603.16	-3.51609	6603.16	138.805
	1134	1.88385	173.5	-0.95163			5999.51	-4.40621	5999.51	106.826				6403.17	-6.14395	6403.17	85.777		6603.17	-3.55609	6603.17	138.968
	1134.5	1.91385	174	-3.22547			5999.52	-4.3787	5999.52	105.218				6403.18	-6.15146	6403.18	86.9789		6603.18	-3.54109	6603.18	139.374
	1135	1.86884	174.5	-2.15352			5999.53	-4.39621	5999.53	105.998				6403.19	-6.14146	6403.19	85.842		6603.19	-3.53609	6603.19	138.691
	1135.5	1.86384	175	-2.85204			5999.54	-4.39371	5999.54	107.135				6403.2	-6.11395	6403.2	87.9859		6603.2	-3.54609	6603.2	137.668
	1136	1.91135	175.5	-2.99809			5999.55	-4.37621	5999.55	104.487				6403.21	-6.08645	6403.21	85.0624		6603.21	-3.53358	6603.21	138.659
	1136.5	1.89885	176	-2.91701			5999.56	-4.37121	5999.56	105.64				6403.22	-6.08894	6403.22	87.58		6603.22	-3.52109	6603.22	139.081
	1137	1.92135	176.5	-2.80319			5999.57	-4.3687	5999.57	106.436				6403.23	-6.07894	6403.23	86.5891		6603.23	-3.53858	6603.23	137.538
	1137.5	1.87385	177	-1.29284			5999.58	-4.37621	5999.58	105.348				6403.24	-6.06894	6403.24	88.0023		6603.24	-3.54609	6603.24	139.439
	1138	1.87134	177.5	-3.01446			5999.59	-4.3737	5999.59	106.16				6403.25	-6.05644	6403.25	85.777		6603.25	-3.55609	6603.25	137.993
	1138.5	1.89885	178	-2.25097			5999.6	-4.39121	5999.6	105.608				6403.26	-6.08145	6403.26	86.6705		6603.26	-3.55109	6603.26	136.613
	1139	1.89385	178.5	-2.68963			5999.61	-4.39621	5999.61	108.499				6403.27	-6.08394	6403.27	87.3362		6603.27	-3.54359	6603.27	138.659
	1139.5	1.92135	179	-3.03057			5999.62	-4.3887	5999.62	104.617				6403.28	-6.07394	6403.28	87.8235		6603.28	-3.54609	6603.28	138.756
	1140	1.90885	179.5	-1.16291			5999.63	-4.38621	5999.63	105.673				6403.29	-6.08645	6403.29	88.733		6603.29	-3.54609	6603.29	137.181
	1140.5	1.92385	180	-2.08855			5999.64	-4.3562	5999.64	106.745				6403.3	-6.10145	6403.3	86.4267		6603.3	-3.52858	6603.3	138.204
	1141	1.90635	180.5	-3.27433			5999.65	-4.39121	5999.65	105.445				6403.31	-6.08394	6403.31	86.2968		6603.31	-3.56609	6603.31	136.093
	1141.5	1.88885	181	-2.33231			5999.66	-4.37621	5999.66	106.03				6403.32	-6.10145	6403.32	86.0044		6603.32	-3.56359	6603.32	138.188
	1142	1.88634	181.5	-3.30681			5999.67	-4.3512	5999.67	106.485				6403.33	-6.09895	6403.33	86.6216		6603.33	-3.53858	6603.33	138.367
	1142.5	1.88134	182	-3.74521			5999.68	-4.3612	5999.68	105.754				6403.34	-6.08394	6403.34	88.9768		6603.34	-3.54109	6603.34	138.984
	1143	1.86634	182.5	-0.8217			5999.69	-4.3637	5999.69	106.582				6403.35	-6.09394	6403.35	86.8004		6603.35	-3.55109	6603.35	140.023
	1143.5	1.88134	183	-2.67326			5999.7	-4.3837	5999.7	105.267				6403.36	-6.09394	6403.36	87.1577		6603.36	-3.54109	6603.36	137.652
	1144	1.90885	183.5	-1.61767			5999.71	-4.3587	5999.71	105.527				6403.37	-6.11895	6403.37	86.914		6603.37	-3.54609	6603.37	137.36
	1144.5	1.94886	184	-3.37178			5999.72	-4.3737	5999.72	107.736				6403.38	-6.10645	6403.38	86.7191		6603.38	-3.56359	6603.38	137.392
	1145	1.94135	184.5	-0.26948			5999.73	-4.3787	5999.73	105.445				6403.39	-6.13146	6403.39	86.3131		6603.39	-3.53609	6603.39	137.311
	1145.5	1.90885	185	-4.32991			5999.74	-4.39621	5999.74	105.039				6403.4	-6.13395	6403.4	87.3687		6603.4	-3.53358	6603.4	138.367
	1146	1.88134	185.5	-2.57581			5999.75	-4.40621	5999.75	105.657				6403.41	-6.17646	6403.41	88.3107		6603.41	-3.51358	6603.41	138.074
	1146.5	1.90635	186	-2.72211			5999.76	-4.39371	5999.76	105.38				6403.42	-6.16146	6403.42	86.703		6603.42	-3.54859	6603.42	137.961
	1147	1.87385	186.5	-0.05847			5999.77	-4.3737	5999.77	106.501				6403.43	-6.18396	6403.43	87.0764		6603.43	-3.54609	6603.43	136.564
	1147.5	1.83884	187	-2.96561			5999.78	-4.3787	5999.78	107.411				6403.44	-6.16896	6403.44	87.0278		6603.44	-3.53358	6603.44	137.084
	1148	1.84384	187.5	-2.54332			5999.79	-4.3737	5999.79	106.631				6403.45	-6.15396	6403.45	86.573		6603.45	-3.56609	6603.45	137.944
	1148.5	1.87134	188	-4.36239			5999.8	-4.3537	5999.8	107.183				6403.46	-6.16396	6403.46	86.6705		6603.46	-3.57859	6603.46	139.146
	1149	1.88134	188.5	-1.9911			5999.81	-4.36621	5999.81	104.536				6403.47	-6.15646	6403.47	86.6866		6603.47	-3.5711	6603.47	137.555
	1149.5	1.86884	189	-1.97499			5999.82	-4.38621	5999.82	107.459				6403.48	-6.14646	6403.48	86.1832		6603.48	-3.56109	6603.48	136.142
	1150	1.86134	189.5	-1.91003			5999.83	-4.39121	5999.83	106.03				6403.49	-6.12646	6403.49	85.4686		6603.49	-3.5811	6603.49	138.221
	1150.5	1.85634	190	-2.46224			5999.84	-4.3637	5999.84	105.949				6403.5	-6.17146	6403.5	88.2946		6603.5	-3.55859	6603.5	137.782
	1151	1.84384	190.5	-2.21849			5999.85	-4.39121	5999.85	107.313				6403.51	-6.14895	6403.51	86.703		6603.51	-3.57859	6603.51	138.399
	1151.5	1.85634	191	-3.43675			5999.86	-4.39371	5999.86	105.965				6403.52	-6.14895	6403.52	86.1344		6603.52	-3.56609	6603.52	138.659
	1152	1.91885	191.5	-1.17902			5999.87	-4.3737	5999.87	107.866				6403.53	-6.16396	6403.53	86.2643		6603.53	-3.57859	6603.53	137.798
	1152.5	1.85634	192	-2.67326			5999.88	-4.3687	5999.88	104.893				6403.54	-6.17146	6403.54	85.4522		6603.54	-3.54609	6603.54	136.596
	1153	1.82884	192.5	-1.30895			5999.89	-4.3837	5999.89	105.852				6403.55	-6.15896	6403.55	87.0114		6603.55	-3.57359	6603.55	138.123
	1153.5	1.88885	193	-3.01446			5999.9	-4.38621	5999.9	107.037				6403.56	-6.14646	6403.56	87.1902		6603.56	-3.5986	6603.56	137.814
	1154	1.87885	193.5	-2.20238			5999.91	-4.39371	5999.91	105.186				6403.57	-6.15396	6403.57	86.7679		6603.57	-3.6136	6603.57	137.344
	1154.5	1.84884	194	-2.78708			5999.92	-4.3737	5999.92	106.956				6403.58	-6.14395	6403.58	84.4616		6603.58	-3.5911	6603.58	138.562
	1155	1.84384	194.5	-3.01446			5999.93	-4.3837	5999.93	105.722				6403.59	-6.13395	6403.59	87.2552		6603.59	-3.6411	6603.59	136.239
	1155.5	1.85884	195	-2.02359			5999.94	-4.3537	5999.94	107.492				6403.6	-6.12145	6403.6	87.3526		6603.6	-3.6386	6603.6	138.708
	1156	1.86384	195.5	-1.30895			5999.95	-4.38121	5999.95	104.828				6403.61	-6.13895	6403.61	87.3038		6603.61	-3.6336	6603.61	136.807
	1156.5	1.91135	196	-1.95862			5999.96	-4.37121	5999.96	105.608				6403.62	-6.12395	6403.62	86.9953		6603.62	-3.6261	6603.62	137.376
	1157	1.85884	196.5	-1.30895			5999.97	-4.38121	5999.97	107.703				6403.63	-6.10645	6403.63	85.696		6603.63	-3.6361	6603.63	139.341
	1157.5	1.86134	197	-2.64077			5999.98	-4.3637	5999.98	105.998				6403.64	-6.09895	6403.64	86.9953		6603.64	-3.6011	6603.64	136.889
	1158	1.83384	197.5	-2.59218			5999.99	-4.3687	5999.99	104.715				6403.65	-6.09645	6403.65	86.6866		6603.65	-3.6136	6603.65	136.288
	1158.5	1.83884	198	0.21777			6000	-4.3837	6000	105.462				6403.66	-6.12145	6403.66	87.3851		6603.66	-3.6011	6603.66	138.026
	1159	1.85134	198.5	-1.94251			6000.01	-4.3512	6000.01	105.77				6403.67	-6.12395	6403.67	87.3687		6603.67	-3.5861	6603.67	137.782
	1159.5	1.82884	199	-1.76372			6000.02	-4.3637	6000.02	106.761				6403.68	-6.14146	6403.68	86.9953		6603.68	-3.57359	6603.68	138.756
	1160	1.84884	199.5	-2.85204			6000.03	-4.36621	6000.03	104.536				6403.69	-6.12646	6403.69	86.8654		6603.69	-3.6186	6603.69	136.954
	1160.5	1.82634	200	-1.58519			6000.04	-4.39121	6000.04	107.622				6403.7	-6.10145	6403.7	84.9488		6603.7	-3.59359	6603.7	137.733
	1161	1.83384	200.5	-2.60829			6000.05	-4.3787	6000.05	105.429				6403.71	-6.12895	6403.71	86.6541		6603.71	-3.6086	6603.71	137.376
	1161.5	1.87134	201	-0.98412			6000.06	-4.41121	6000.06	104.633				6403.72	-6.14146	6403.72	88.4732		6603.72	-3.6011	6603.72	137.132
	1162	1.86134	201.5	-3.03057			6000.07	-4.54873	6000.07	106.128				6403.73	-6.15396	6403.73	87.4987		6603.73	-3.59359	6603.73	136.483
	1162.5	1.86384	202	-2.31594			6000.08	-4.75626	6000.08	104.065				6403.74	-6.16646	6403.74	84.3966		6603.74	-3.58859	6603.74	136.824
	1163	1.86884	202.5	-2.52721			6000.09	-4.75876	6000.09	101.336				6403.75	-6.15146	6403.75	89.464		6603.75	-3.5761	6603.75	136.937
	1163.5	1.86384	203	-3.89151			6000.1	-4.68625	6000.1	101.791				6403.76	-6.16646	6403.76	85.6635		6603.76	-3.57359	6603.76	136.84
	1164	1.85384	203.5	-2.90064			6000.11	-4.94629	6000.11	99.5822				6403.77	-6.15646	6403.77	84.9327		6603.77	-3.55359	6603.77	138.042
	1164.5	1.84384	204	-2.02359			6000.12	-4.84627	6000.12	95.1323				6403.78	-6.18396	6403.78	89.8213		6603.78	-3.55359	6603.78	137.181
	1165	1.84884	204.5	-4.9471			6000.13	-5.0338	6000.13	95.1809				6403.79	-6.20396	6403.79	87.4337		6603.79	-3.55359	6603.79	137.587
	1165.5	1.87634	205	-1.53634			6000.14	-5.0538	6000.14	91.624				6403.8	-6.20646	6403.8	86.638		6603.8	-3.53858	6603.8	136.629
	1166	1.84384	205.5	-1.14654			6000.15	-5.0288	6000.15	90.1787				6403.81	-6.18896	6403.81	86.5891		6603.81	-3.53109	6603.81	137.506
	1166.5	1.85384	206	1.20838			6000.16	-5.0963	6000.16	87.7424				6403.82	-6.19396	6403.82	87.1089		6603.82	-3.55109	6603.82	136.369
	1167	1.81134	206.5	-1.66627			6000.17	-5.22133	6000.17	87.3362				6403.83	-6.17646	6403.83	88.0673		6603.83	-3.56109	6603.83	138.448
	1167.5	1.83134	207	-0.69177			6000.18	-5.23633	6000.18	87.791				6403.84	-6.16646	6403.84	86.2968		6603.84	-3.55859	6603.84	138.253
	1168	1.82634	207.5	-0.70814			6000.19	-5.22382	6000.19	84.7378				6403.85	-6.18146	6403.85	87.4337		6603.85	-3.54609	6603.85	138.545
	1168.5	1.85884	208	0.47738			6000.2	-5.21633	6000.2	87.8723				6403.86	-6.20146	6403.86	86.9464		6603.86	-3.55359	6603.86	135.995
	1169	1.87634	208.5	-1.92614			6000.21	-5.22133	6000.21	89.6101				6403.87	-6.18396	6403.87	85.7609		6603.87	-3.55359	6603.87	137.311
	1169.5	1.86884	209	-2.05607			6000.22	-5.19632	6000.22	86.5891				6403.88	-6.19396	6403.88	87.4826		6603.88	-3.53358	6603.88	138.805
	1170	1.81384	209.5	-2.12104			6000.23	-5.20882	6000.23	87.5961				6403.89	-6.18396	6403.89	86.9303		6603.89	-3.53109	6603.89	138.269
	1170.5	1.82384	210	-0.35082			6000.24	-5.22633	6000.24	87.4987				6403.9	-6.20146	6403.9	85.7934		6603.9	-3.54859	6603.9	137.49
	1171	1.81384	210.5	-1.14654			6000.25	-5.18132	6000.25	87.7585				6403.91	-6.20146	6403.91	87.791		6603.91	-3.52609	6603.91	137.165
	1171.5	1.82134	211	-1.7962			6000.26	-5.20632	6000.26	89.1553				6403.92	-6.18646	6403.92	85.8259		6603.92	-3.52109	6603.92	139.293
	1172	1.82384	211.5	-0.83807			6000.27	-5.21382	6000.27	89.529				6403.93	-6.18146	6403.93	86.4267		6603.93	-3.54859	6603.93	137.522
	1172.5	1.80634	212	2.36142			6000.28	-5.22382	6000.28	88.7006				6403.94	-6.14895	6403.94	86.2318		6603.94	-3.5811	6603.94	138.659
	1173	1.81384	212.5	-0.80559			6000.29	-5.23382	6000.29	88.6031				6403.95	-6.15646	6403.95	86.0208		6603.95	-3.55359	6603.95	137.977
	1173.5	1.81384	213	1.20838			6000.3	-5.22133	6000.3	88.863				6403.96	-6.14646	6403.96	88.522		6603.96	-3.55359	6603.96	138.351
	1174	1.84384	213.5	-0.20452			6000.31	-5.22633	6000.31	90.4871				6403.97	-6.12646	6403.97	87.1577		6603.97	-3.55359	6603.97	137.084
	1174.5	1.82884	214	1.5657			6000.32	-5.20132	6000.32	90.1787				6403.98	-6.14395	6403.98	86.9303		6603.98	-3.54859	6603.98	137.376
	1175	1.84134	214.5	-2.25097			6000.33	-5.20382	6000.33	90.5035				6403.99	-6.13646	6403.99	87.4987		6603.99	-3.54609	6603.99	138.253
	1175.5	1.83384	215	-1.61767			6000.34	-5.21382	6000.34	89.2366				6404	-6.14146	6404	86.6055		6604	-3.54609	6604	138.675
	1176	1.84634	215.5	-4.91461			6000.35	-5.22133	6000.35	88.1158				6404.01	-6.15146	6404.01	87.3362		6604.01	-3.55109	6604.01	139.552
	1176.5	1.93386	216	-2.07244			6000.36	-5.21633	6000.36	89.3341				6404.02	-6.16646	6404.02	86.6541		6604.02	-3.56359	6604.02	137.327
	1177	1.92385	216.5	-3.7291			6000.37	-5.21132	6000.37	89.8863				6404.03	-6.18146	6404.03	86.9953		6604.03	-3.54609	6604.03	136.077
	1177.5	1.89385	217	-2.54332			6000.38	-5.23633	6000.38	89.6101				6404.04	-6.18396	6404.04	88.6031		6604.04	-3.54359	6604.04	137.311
	1178	1.89634	217.5	-0.56183			6000.39	-5.21633	6000.39	88.4246				6404.05	-6.18896	6404.05	85.8909		6604.05	-3.56859	6604.05	137.896
	1178.5	1.87134	218	1.90665			6000.4	-5.21382	6000.4	91.1693				6404.06	-6.17396	6404.06	86.9628		6604.06	-3.55359	6604.06	136.499
	1179	1.88134	218.5	0.1528			6000.41	-5.22133	6000.41	90.4871				6404.07	-6.16146	6404.07	88.1158		6604.07	-3.55359	6604.07	138.854
	1179.5	1.82634	219	1.66315			6000.42	-5.21633	6000.42	90.3086				6404.08	-6.15146	6404.08	86.0369		6604.08	-3.54859	6604.08	137.1
	1180	1.86384	219.5	1.33832			6000.43	-5.22633	6000.43	88.1647				6404.09	-6.18396	6404.09	86.638		6604.09	-3.54609	6604.09	137.506
	1180.5	1.83884	220	1.38691			6000.44	-5.23382	6000.44	91.4128				6404.1	-6.16396	6404.1	88.8954		6604.1	-3.52858	6604.1	137.165
	1181	1.85134	220.5	2.0041			6000.45	-5.26133	6000.45	90.601				6404.11	-6.17646	6404.11	86.4431		6604.11	-3.51858	6604.11	136.288
	1181.5	1.81634	221	-0.83807			6000.46	-5.20882	6000.46	90.7309				6404.12	-6.17646	6404.12	86.784		6604.12	-3.51108	6604.12	137.457
	1182	1.82634	221.5	1.28946			6000.47	-5.23382	6000.47	89.9513				6404.13	-6.17896	6404.13	87.3201		6604.13	-3.49858	6604.13	136.125
	1182.5	1.81884	222	0.89966			6000.48	-5.24633	6000.48	89.9999				6404.14	-6.17146	6404.14	87.5961		6604.14	-3.51858	6604.14	137.896
	1183	1.82134	222.5	0.23388			6000.49	-5.18882	6000.49	90.7309				6404.15	-6.20146	6404.15	86.6055		6604.15	-3.51858	6604.15	136.661
	1183.5	1.81884	223	-2.05607			6000.5	-5.22382	6000.5	91.3803				6404.16	-6.19896	6404.16	87.3362		6604.16	-3.50108	6604.16	137.23
	1184	1.80883	223.5	-0.35082			6000.51	-5.23382	6000.51	91.7376				6404.17	-6.21397	6404.17	87.4662		6604.17	-3.51358	6604.17	136.613
	1184.5	1.86884	224	0.52623			6000.52	-5.23382	6000.52	90.6171				6404.18	-6.21646	6404.18	86.6705		6604.18	-3.51609	6604.18	138.968
	1185	1.85134	224.5	2.06906			6000.53	-5.21633	6000.53	92.4847				6404.19	-6.18646	6404.19	86.3131		6604.19	-3.52609	6604.19	135.265
	1185.5	1.80634	225	0.44489			6000.54	-5.23882	6000.54	91.2018				6404.2	-6.20896	6404.2	86.6541		6604.2	-3.52609	6604.2	138.432
	1186	1.82884	225.5	0.42878			6000.55	-5.22633	6000.55	91.4616				6404.21	-6.19646	6404.21	87.791		6604.21	-3.54609	6604.21	137.019
	1186.5	1.84634	226	1.30583			6000.56	-5.20132	6000.56	91.4128				6404.22	-6.18146	6404.22	87.4987		6604.22	-3.53858	6604.22	137.814
	1187	1.78634	226.5	-1.53634			6000.57	-5.22633	6000.57	90.4222				6404.23	-6.17646	6404.23	85.0463		6604.23	-3.55359	6604.23	137.441
	1187.5	1.85634	227	-0.39942			6000.58	-5.23382	6000.58	90.3411				6404.24	-6.16146	6404.24	88.587		6604.24	-3.54609	6604.24	136.369
	1188	1.87134	227.5	-2.16989			6000.59	-5.23882	6000.59	93.5081				6404.25	-6.15146	6404.25	87.515		6604.25	-3.56109	6604.25	136.58
	1188.5	1.85384	228	1.32195			6000.6	-5.22382	6000.6	90.9419				6404.26	-6.14146	6404.26	87.7424		6604.26	-3.55359	6604.26	137.457
	1189	1.91135	228.5	-0.44827			6000.61	-5.22382	6000.61	90.3897				6404.27	-6.15896	6404.27	87.4826		6604.27	-3.53858	6604.27	137.912
	1189.5	1.84634	229	-0.98412			6000.62	-5.23382	6000.62	91.5266				6404.28	-6.11895	6404.28	88.7006		6604.28	-3.54609	6604.28	137.636
	1190	1.83134	229.5	-1.50385			6000.63	-5.22133	6000.63	91.9489				6404.29	-6.11145	6404.29	85.9883		6604.29	-3.55359	6604.29	137.538
	1190.5	1.81134	230	-1.55271			6000.64	-5.23882	6000.64	92.0788				6404.3	-6.10895	6404.3	87.4826		6604.3	-3.56359	6604.3	135.995
	1191	1.83134	230.5	-4.71971			6000.65	-5.22882	6000.65	91.3317				6404.31	-6.11895	6404.31	87.1089		6604.31	-3.55609	6604.31	138.204
	1191.5	1.83634	231	-2.38091			6000.66	-5.23382	6000.66	91.1857				6404.32	-6.09895	6404.32	86.2807		6604.32	-3.54359	6604.32	138.091
	1192	1.82384	231.5	-2.90064			6000.67	-5.24133	6000.67	92.1763				6404.33	-6.12395	6404.33	86.3617		6604.33	-3.55109	6604.33	136.759
	1192.5	1.82134	232	-3.24185			6000.68	-5.24633	6000.68	91.624				6404.34	-6.12646	6404.34	88.3921		6604.34	-3.52609	6604.34	138.091
	1193	1.81634	232.5	-1.00049			6000.69	-5.22133	6000.69	91.8514				6404.35	-6.10395	6404.35	86.3456		6604.35	-3.53858	6604.35	135.995
	1193.5	1.80883	233	0.55871			6000.7	-5.23382	6000.7	90.7309				6404.36	-6.10645	6404.36	84.8514		6604.36	-3.56859	6604.36	138.886
	1194	1.84384	233.5	-3.29044			6000.71	-5.23633	6000.71	92.2412				6404.37	-6.11895	6404.37	88.9929		6604.37	-3.52609	6604.37	137.376
	1194.5	1.85134	234	0.05535			6000.72	-5.23882	6000.72	92.1438				6404.38	-6.12395	6404.38	87.1902		6604.38	-3.54359	6604.38	136.613
	1195	1.82634	234.5	-3.1444			6000.73	-5.22633	6000.73	92.8421				6404.39	-6.12145	6404.39	87.7424		6604.39	-3.52358	6604.39	136.71
	1195.5	1.84884	235	-0.41579			6000.74	-5.22633	6000.74	90.3247				6404.4	-6.13895	6404.4	88.5381		6604.4	-3.52609	6604.4	137.685
	1196	1.83884	235.5	-2.36479			6000.75	-5.22382	6000.75	92.2737				6404.41	-6.12145	6404.41	86.0694		6604.41	-3.53609	6604.41	137.571
	1196.5	1.78383	236	-0.13955			6000.76	-5.21382	6000.76	90.6659				6404.42	-6.14646	6404.42	88.9604		6604.42	-3.55109	6604.42	137.132
	1197	1.76633	236.5	0.7861			6000.77	-5.21633	6000.77	90.2922				6404.43	-6.12646	6404.43	87.9048		6604.43	-3.52858	6604.43	138.529
	1197.5	1.76883	237	-1.65016			6000.78	-5.24133	6000.78	93.5567				6404.44	-6.14146	6404.44	88.9279		6604.44	-3.53358	6604.44	137.749
	1198	1.86634	237.5	-2.57581			6000.79	-5.22382	6000.79	91.2992				6404.45	-6.14395	6404.45	87.9373		6604.45	-3.53609	6604.45	136.402
	1198.5	1.85134	238	-1.78009			6000.8	-5.23882	6000.8	91.2179				6404.46	-6.13395	6404.46	88.2783		6604.46	-3.52358	6604.46	137.538
	1199	1.84634	238.5	-1.68264			6000.81	-5.25383	6000.81	92.0139				6404.47	-6.15646	6404.47	86.3293		6604.47	-3.51358	6604.47	138.594
	1199.5	1.86884	239	0.12032			6000.82	-5.23633	6000.82	92.3873				6404.48	-6.13895	6404.48	87.2876		6604.48	-3.51858	6604.48	135.93
	1200	1.83384	239.5	-2.55969			6000.83	-5.23133	6000.83	92.4847				6404.49	-6.16396	6404.49	87.1738		6604.49	-3.52609	6604.49	137.798
	1200.5	1.80383	240	-0.6268			6000.84	-5.23882	6000.84	92.0624				6404.5	-6.15896	6404.5	86.784		6604.5	-3.52109	6604.5	137.067
	1201	1.81634	240.5	-1.37392			6000.85	-5.23882	6000.85	91.1857				6404.51	-6.16646	6404.51	87.8235		6604.51	-3.51358	6604.51	137.214
	1201.5	1.77383	241	-2.81956			6000.86	-5.23633	6000.86	93.0694				6404.52	-6.15146	6404.52	86.849		6604.52	-3.50608	6604.52	136.97
	1202	1.80883	241.5	-1.09794			6000.87	-5.23382	6000.87	93.2157				6404.53	-6.13395	6404.53	87.5311		6604.53	-3.53358	6604.53	136.661
	1202.5	1.77133	242	-0.69177			6000.88	-5.23133	6000.88	93.3132				6404.54	-6.14646	6404.54	88.0184		6604.54	-3.51858	6604.54	137.766
	1203	1.81134	242.5	-1.58519			6000.89	-5.25633	6000.89	93.638				6404.55	-6.13646	6404.55	86.8004		6604.55	-3.51858	6604.55	137.084
	1203.5	1.83884	243	0.44489			6000.9	-5.23133	6000.9	91.0069				6404.56	-6.14146	6404.56	86.8004		6604.56	-3.52609	6604.56	137.035
	1204	1.85134	243.5	-0.6268			6000.91	-5.24133	6000.91	91.5427				6404.57	-6.13146	6404.57	87.1413		6604.57	-3.51858	6604.57	139.487
	1204.5	1.80883	244	0.76973			6000.92	-5.23882	6000.92	91.8514				6404.58	-6.12646	6404.58	86.703		6604.58	-3.53358	6604.58	136.807
	1205	1.82634	244.5	1.98799			6000.93	-5.24133	6000.93	92.761				6404.59	-6.10145	6404.59	89.0093		6604.59	-3.53609	6604.59	138.123
	1205.5	1.80883	245	-0.05847			6000.94	-5.26133	6000.94	91.7376				6404.6	-6.08645	6404.6	87.7099		6604.6	-3.55359	6604.6	136.97
	1206	1.80634	245.5	0.2014			6000.95	-5.24883	6000.95	91.4453				6404.61	-6.09394	6404.61	85.7121		6604.61	-3.55859	6604.61	137.376
	1206.5	1.82134	246	1.50073			6000.96	-5.25383	6000.96	92.0139				6404.62	-6.10145	6404.62	88.1322		6604.62	-3.54609	6604.62	137.149
	1207	1.84634	246.5	1.09456			6000.97	-5.23882	6000.97	91.7865				6404.63	-6.08645	6404.63	85.7121		6604.63	-3.54609	6604.63	136.872
	1207.5	1.82634	247	1.25698			6000.98	-5.24133	6000.98	93.0208				6404.64	-6.09145	6404.64	87.515		6604.64	-3.53358	6604.64	137.116
	1208	1.82884	247.5	1.38691			6000.99	-5.23133	6000.99	92.0139				6404.65	-6.08645	6404.65	89.0904		6604.65	-3.56109	6604.65	137.246
	1208.5	1.80634	248	2.05295			6001	-5.24133	6001	93.2157				6404.66	-6.08645	6404.66	88.1158		6604.66	-3.56359	6604.66	136.109
	1209	1.81634	248.5	2.31282			6001.01	-5.26383	6001.01	91.8675				6404.67	-6.06644	6404.67	87.645		6604.67	-3.55609	6604.67	137.912
	1209.5	1.82134	249	2.99497			6001.02	-5.25633	6001.02	91.8839				6404.68	-6.04894	6404.68	87.1902		6604.68	-3.55609	6604.68	137.603
	1210	1.83134	249.5	0.94852			6001.03	-5.26133	6001.03	92.1763				6404.69	-6.08145	6404.69	88.3271		6604.69	-3.54609	6604.69	137.23
	1210.5	1.83884	250	3.59579			6001.04	-5.25133	6001.04	93.5567				6404.7	-6.06394	6404.7	88.2458		6604.7	-3.55609	6604.7	137.165
	1211	1.77133	250.5	1.84168			6001.05	-5.24133	6001.05	91.0232				6404.71	-6.06644	6404.71	86.6866		6604.71	-3.55359	6604.71	137.928
	1211.5	1.78634	251	0.94852			6001.06	-5.24382	6001.06	89.4316				6404.72	-6.07145	6404.72	87.7585		6604.72	-3.55359	6604.72	136.483
	1212	1.77133	251.5	1.43577			6001.07	-5.25633	6001.07	93.6705				6404.73	-6.06894	6404.73	89.0417		6604.73	-3.5711	6604.73	137.051
	1212.5	1.78383	252	1.25698			6001.08	-5.23882	6001.08	93.0045				6404.74	-6.07145	6404.74	86.3942		6604.74	-3.54609	6604.74	136.921
	1213	1.77133	252.5	-0.35082			6001.09	-5.25133	6001.09	91.8026				6404.75	-6.09895	6404.75	88.6844		6604.75	-3.54359	6604.75	137.522
	1213.5	1.79134	253	0.96463			6001.1	-5.26133	6001.1	92.8584				6404.76	-6.09645	6404.76	88.2458		6604.76	-3.52858	6604.76	136.353
	1214	1.79134	253.5	1.32195			6001.11	-5.28383	6001.11	92.5497				6404.77	-6.12895	6404.77	86.2318		6604.77	-3.52858	6604.77	137.392
	1214.5	1.80383	254	-0.3833			6001.12	-5.24382	6001.12	93.3293				6404.78	-6.12145	6404.78	87.1738		6604.78	-3.52858	6604.78	137.327
	1215	1.78383	254.5	2.28034			6001.13	-5.24883	6001.13	92.8745				6404.79	-6.13646	6404.79	88.3921		6604.79	-3.53109	6604.79	136.564
	1215.5	1.79634	255	1.24087			6001.14	-5.25383	6001.14	91.9164				6404.8	-6.14646	6404.8	84.8353		6604.8	-3.52609	6604.8	137.23
	1216	1.82634	255.5	2.75122			6001.15	-5.25633	6001.15	91.5102				6404.81	-6.15646	6404.81	87.515		6604.81	-3.52609	6604.81	136.645
	1216.5	1.81884	256	3.28732			6001.16	-5.25633	6001.16	92.6796				6404.82	-6.15396	6404.82	85.5496		6604.82	-3.53109	6604.82	138.123
	1217	1.80634	256.5	1.01348			6001.17	-5.25633	6001.17	90.8444				6404.83	-6.12646	6404.83	88.8954		6604.83	-3.51858	6604.83	138.334
	1217.5	1.80383	257	1.5657			6001.18	-5.27133	6001.18	90.9744				6404.84	-6.13146	6404.84	87.7424		6604.84	-3.52358	6604.84	137.814
	1218	1.79134	257.5	2.21537			6001.19	-5.26383	6001.19	93.7191				6404.85	-6.13646	6404.85	86.5405		6604.85	-3.51609	6604.85	137.652
	1218.5	1.80134	258	0.08784			6001.2	-5.25633	6001.2	92.972				6404.86	-6.12395	6404.86	87.9859		6604.86	-3.52609	6604.86	137.376
	1219	1.80134	258.5	2.44275			6001.21	-5.27133	6001.21	93.5892				6404.87	-6.09145	6404.87	87.4987		6604.87	-3.54109	6604.87	136.71
	1219.5	1.79634	259	0.16891			6001.22	-5.26633	6001.22	92.7121				6404.88	-6.10895	6404.88	85.8095		6604.88	-3.53109	6604.88	139.406
	1220	1.78883	259.5	0.99711			6001.23	-5.25633	6001.23	93.4268				6404.89	-6.11145	6404.89	86.0533		6604.89	-3.54109	6604.89	137.49
	1220.5	1.74882	260	4.3429			6001.24	-5.28634	6001.24	91.3642				6404.9	-6.09394	6404.9	87.9048		6604.9	-3.53109	6604.9	137.409
	1221	1.76883	260.5	1.5657			6001.25	-5.29134	6001.25	95.3433				6404.91	-6.08394	6404.91	87.645		6604.91	-3.53609	6604.91	136.369
	1221.5	1.78133	261	1.54933			6001.26	-5.28134	6001.26	92.4361				6404.92	-6.10395	6404.92	86.6705		6604.92	-3.55109	6604.92	137.831
	1222	1.78383	261.5	3.07605			6001.27	-5.28383	6001.27	92.0788				6404.93	-6.09145	6404.93	87.9373		6604.93	-3.53858	6604.93	137.392
	1222.5	1.82634	262	2.18289			6001.28	-5.28383	6001.28	93.0208				6404.94	-6.05644	6404.94	86.9953		6604.94	-3.5811	6604.94	136.645
	1223	1.83134	262.5	3.01108			6001.29	-5.27634	6001.29	92.5661				6404.95	-6.08645	6404.95	88.3596		6604.95	-3.55859	6604.95	136.125
	1223.5	1.80134	263	-0.20452			6001.3	-5.28634	6001.3	92.972				6404.96	-6.06644	6404.96	87.4501		6604.96	-3.5761	6604.96	136.661
	1224	1.77383	263.5	2.44275			6001.31	-5.28383	6001.31	92.2088				6404.97	-6.07145	6404.97	87.0603		6604.97	-3.57859	6604.97	136.304
	1224.5	1.75133	264	3.70961			6001.32	-5.28634	6001.32	92.631				6404.98	-6.05144	6404.98	86.9789		6604.98	-3.6011	6604.98	135.654
	1225	1.78634	264.5	2.93001			6001.33	-5.29383	6001.33	91.9				6404.99	-6.06894	6404.99	88.1972		6604.99	-3.57859	6604.99	135.346
	1225.5	1.73882	265	2.84867			6001.34	-5.27383	6001.34	92.7446				6405	-6.06644	6405	88.587		6605	-3.5861	6605	136.759
	1226	1.77633	265.5	1.25698			6001.35	-5.29383	6001.35	92.0788
	1226.5	1.77883	266	1.87416			6001.36	-5.28634	6001.36	92.2737
	1227	1.78133	266.5	1.92302			6001.37	-5.29134	6001.37	92.5011
	1227.5	1.80634	267	3.04357			6001.38	-5.29134	6001.38	92.0949
	1228	1.76383	267.5	2.91363			6001.39	-5.28634	6001.39	92.8745
	1228.5	1.77383	268	2.62128			6001.4	-5.30634	6001.4	93.7355
	1229	1.78634	268.5	0.83469			6001.41	-5.30884	6001.41	93.6705
	1229.5	1.76133	269	5.60976			6001.42	-5.30134	6001.42	93.1994
	1230	1.75383	269.5	2.91363			6001.43	-5.29134	6001.43	93.037
	1230.5	1.76883	270	2.70262			6001.44	-5.31134	6001.44	92.7285
	1231	1.74133	270.5	2.28034			6001.45	-5.30384	6001.45	93.4917
	1231.5	1.77633	271	3.7582			6001.46	-5.30634	6001.46	93.3457
	1232	1.78634	271.5	4.57029			6001.47	-5.29634	6001.47	92.5497
	1232.5	1.80383	272	4.32679			6001.48	-5.30134	6001.48	92.7285
	1233	1.77383	272.5	2.60517			6001.49	-5.29634	6001.49	92.8745
	1233.5	1.78383	273	3.5633			6001.5	-5.27634	6001.5	92.7935
	1234	1.77133	273.5	4.94398			6001.51	-5.30384	6001.51	94.6611
	1234.5	1.77883	274	3.85565			6001.52	-5.29883	6001.52	92.1924
	1235	1.79883	274.5	3.79069			6001.53	-5.28134	6001.53	94.1253
	1235.5	1.78383	275	5.64224			6001.54	-5.31134	6001.54	92.0624
	1236	1.74633	275.5	2.96249			6001.55	-5.28883	6001.55	93.2157
	1236.5	1.77883	276	5.70721			6001.56	-5.29883	6001.56	94.4826
	1237	1.76883	276.5	5.41486			6001.57	-5.28883	6001.57	93.4756
	1237.5	1.75883	277	4.71659			6001.58	-5.32884	6001.58	93.6705
	1238	1.79383	277.5	6.01593			6001.59	-5.29634	6001.59	92.8909
	1238.5	1.81884	278	3.88814			6001.6	-5.30634	6001.6	92.7935
	1239	1.77383	278.5	4.91149			6001.61	-5.32634	6001.61	94.0278
	1239.5	1.79634	279	6.51929			6001.62	-5.31134	6001.62	93.4431
	1240	1.78634	279.5	2.03658			6001.63	-5.31884	6001.63	93.2968
	1240.5	1.79634	280	4.97646			6001.64	-5.31384	6001.64	93.1833
	1241	1.79134	280.5	6.60037			6001.65	-5.34384	6001.65	92.7121
	1241.5	1.76383	281	4.83016			6001.66	-5.33134	6001.66	92.8096
	1242	1.77383	281.5	6.0809			6001.67	-5.34384	6001.67	92.972
	1242.5	1.76383	282	3.92062			6001.68	-5.33884	6001.68	92.8909
	1243	1.78133	282.5	4.45673			6001.69	-5.35885	6001.69	92.5011
	1243.5	1.77633	283	3.25484			6001.7	-5.32884	6001.7	91.2179
	1244	1.80634	283.5	4.13189			6001.71	-5.33384	6001.71	92.2737
	1244.5	1.79383	284	4.58666			6001.72	-5.32884	6001.72	92.7285
	1245	1.75383	284.5	7.83474			6001.73	-5.31634	6001.73	92.5822
	1245.5	1.76633	285	5.05754			6001.74	-5.34134	6001.74	93.9304
	1246	1.77133	285.5	5.85351			6001.75	-5.32384	6001.75	93.4917
	1246.5	1.79134	286	3.5633			6001.76	-5.33884	6001.76	92.1113
	1247	1.78883	286.5	4.92761			6001.77	-5.32134	6001.77	94.7586
	1247.5	1.79634	287	5.80466			6001.78	-5.32884	6001.78	92.0624
	1248	1.77383	287.5	5.17136			6001.79	-5.32634	6001.79	93.1669
	1248.5	1.77633	288	5.52868			6001.8	-5.32884	6001.8	93.6541
	1249	1.77133	288.5	6.37299			6001.81	-5.33634	6001.81	92.7285
	1249.5	1.77633	289	6.42184			6001.82	-5.33384	6001.82	93.3618
	1250	1.78133	289.5	7.98105			6001.83	-5.33634	6001.83	93.5406
	1250.5	1.76133	290	7.93219			6001.84	-5.31634	6001.84	92.6635
	1251	1.73382	290.5	8.14347			6001.85	-5.32884	6001.85	94.6286
	1251.5	1.76883	291	6.19446			6001.86	-5.31884	6001.86	94.5637
	1252	1.75133	291.5	7.12011			6001.87	-5.31384	6001.87	93.0694
	1252.5	1.77133	292	6.06453			6001.88	-5.32634	6001.88	93.3782
	1253	1.75133	292.5	7.07151			6001.89	-5.30884	6001.89	92.761
	1253.5	1.76633	293	6.04841			6001.9	-5.32134	6001.9	94.1578
	1254	1.76133	293.5	9.02052			6001.91	-5.32384	6001.91	91.8026
	1254.5	1.77133	294	6.55178			6001.92	-5.34384	6001.92	95.0673
	1255	1.76633	294.5	9.31287			6001.93	-5.33634	6001.93	93.3457
	1255.5	1.71632	295	8.95555			6001.94	-5.32634	6001.94	92.6796
	1256	1.75633	295.5	7.4938			6001.95	-5.33384	6001.95	93.6217
	1256.5	1.73633	296	8.48441			6001.96	-5.34634	6001.96	93.9954
	1257	1.78133	296.5	7.13648			6001.97	-5.32884	6001.97	93.8979
	1257.5	1.74133	297	7.41246			6001.98	-5.33134	6001.98	93.6705
	1258	1.76883	297.5	7.8836			6001.99	-5.34634	6001.99	92.03
	1258.5	1.77133	298	5.64224			6002	-5.33884	6002	94.0928
	1259	1.75133	298.5	6.58426			6002.01	-5.33634	6002.01	94.0928
	1259.5	1.75133	299	7.86723			6002.02	-5.33884	6002.02	92.0463
	1260	1.75133	299.5	8.97166			6002.03	-5.33634	6002.03	92.6147
	1260.5	1.75633	300	7.46131			6002.04	-5.34134	6002.04	92.6635
	1261	1.74133	300.5	7.72118			6002.05	-5.33884	6002.05	93.3782
	1261.5	1.74133	301	8.01353			6002.06	-5.33634	6002.06	92.1924
	1262	1.75633	301.5	10.9207			6002.07	-5.33134	6002.07	96.2203
	1262.5	1.74133	302	10.1899			6002.08	-5.32384	6002.08	93.3457
	1263	1.76383	302.5	7.98105			6002.09	-5.33134	6002.09	94.71
	1263.5	1.70632	303	10.6447			6002.1	-5.32384	6002.1	93.2318
	1264	1.74133	303.5	8.97166			6002.11	-5.32634	6002.11	94.9698
	1264.5	1.74382	304	9.94617			6002.12	-5.33384	6002.12	93.768
	1265	1.74882	304.5	10.4498			6002.13	-5.34384	6002.13	94.2552
	1265.5	1.76633	305	9.76764			6002.14	-5.30634	6002.14	92.9395
	1266	1.75883	305.5	9.08548			6002.15	-5.31384	6002.15	93.7355
	1266.5	1.73382	306	9.57274			6002.16	-5.29883	6002.16	92.8584
	1267	1.77383	306.5	9.8812			6002.17	-5.30134	6002.17	92.4686
	1267.5	1.72382	307	10.206			6002.18	-5.30634	6002.18	93.6541
	1268	1.75633	307.5	11.4568			6002.19	-5.31134	6002.19	92.972
	1268.5	1.73882	308	11.0181			6002.2	-5.30634	6002.2	92.8909
	1269	1.77133	308.5	10.8396			6002.21	-5.30884	6002.21	93.849
	1269.5	1.74633	309	9.2965			6002.22	-5.31134	6002.22	94.8724
	1270	1.78634	309.5	9.62133			6002.23	-5.32134	6002.23	92.1763
	1270.5	1.74633	310	11.3918			6002.24	-5.28634	6002.24	94.1578
	1271	1.76633	310.5	11.278			6002.25	-5.29134	6002.25	93.7191
	1271.5	1.76633	311	12.3336			6002.26	-5.31634	6002.26	92.8259
	1272	1.74133	311.5	10.125			6002.27	-5.30384	6002.27	91.9814
	1272.5	1.76383	312	11.0995			6002.28	-5.29383	6002.28	93.4431
	1273	1.72882	312.5	11.8791			6002.29	-5.31634	6002.29	92.1763
	1273.5	1.74633	313	13.1132			6002.3	-5.32884	6002.3	93.4756
	1274	1.71132	313.5	13.3406			6002.31	-5.30884	6002.31	93.7841
	1274.5	1.72382	314	10.5797			6002.32	-5.30634	6002.32	92.6635
	1275	1.73882	314.5	10.6447			6002.33	-5.31384	6002.33	93.3782
	1275.5	1.71632	315	13.1945			6002.34	-5.32634	6002.34	93.979
	1276	1.74133	315.5	13.4869			6002.35	-5.30884	6002.35	92.6471
	1276.5	1.74633	316	12.0415			6002.36	-5.30384	6002.36	94.6286
	1277	1.75883	316.5	13.503			6002.37	-5.32134	6002.37	92.1763
	1277.5	1.74882	317	13.0646			6002.38	-5.31134	6002.38	93.4592
	1278	1.76633	317.5	12.0901			6002.39	-5.32884	6002.39	93.7516
	1278.5	1.75133	318	13.3894			6002.4	-5.29883	6002.4	91.8839
	1279	1.78383	318.5	13.2106			6002.41	-5.31384	6002.41	94.2227
	1279.5	1.75133	319	14.9647			6002.42	-5.30884	6002.42	94.0115
	1280	1.76883	319.5	11.278			6002.43	-5.31134	6002.43	93.4756
	1280.5	1.73133	320	10.6933			6002.44	-5.32634	6002.44	92.9395
	1281	1.75633	320.5	15.176			6002.45	-5.30634	6002.45	92.7446
	1281.5	1.75133	321	14.3964			6002.46	-5.31634	6002.46	94.1578
	1282	1.78383	321.5	12.5124			6002.47	-5.31634	6002.47	93.5242
	1282.5	1.72132	322	13.4705			6002.48	-5.28383	6002.48	92.3873
	1283	1.72882	322.5	15.176			6002.49	-5.29634	6002.49	93.2318
	1283.5	1.72882	323	15.7282			6002.5	-5.27634	6002.5	93.4592
	1284	1.70632	323.5	12.9507			6002.51	-5.28634	6002.51	94.2877
	1284.5	1.75383	324	14.7537			6002.52	-5.27883	6002.52	95.3272
	1285	1.71882	324.5	17.06			6002.53	-5.26633	6002.53	93.7841
	1285.5	1.74382	325	15.9881			6002.54	-5.26383	6002.54	93.638
	1286	1.76383	325.5	15.7282			6002.55	-5.28383	6002.55	93.8004
	1286.5	1.76133	326	17.4498			6002.56	-5.26383	6002.56	93.8004
	1287	1.79383	326.5	15.5983			6002.57	-5.28383	6002.57	93.0208
	1287.5	1.79883	327	16.2479			6002.58	-5.25883	6002.58	92.1274
	1288	1.76633	327.5	15.9231			6002.59	-5.28634	6002.59	93.2157
	1288.5	1.74633	328	15.6144			6002.6	-5.27634	6002.6	93.0533
	1289	1.74382	328.5	16.2965			6002.61	-5.24883	6002.61	93.849
	1289.5	1.74382	329	17.5634			6002.62	-5.26633	6002.62	94.856
	1290	1.69632	329.5	17.3035			6002.63	-5.28134	6002.63	93.3618
	1290.5	1.74382	330	21.2501			6002.64	-5.27383	6002.64	91.2504
	1291	1.72633	330.5	21.9323			6002.65	-5.28383	6002.65	93.5081
	1291.5	1.74633	331	19.7234			6002.66	-5.27133	6002.66	93.4592
	1292	1.74133	331.5	20.5519			6002.67	-5.28383	6002.67	93.7841
	1292.5	1.73882	332	17.9371			6002.68	-5.27383	6002.68	92.9234
	1293	1.75633	332.5	18.7653			6002.69	-5.27883	6002.69	94.4337
	1293.5	1.80134	333	19.7073			6002.7	-5.27883	6002.7	93.6705
	1294	1.78634	333.5	20.8442			6002.71	-5.27133	6002.71	94.2552
	1294.5	1.77883	334	22.0136			6002.72	-5.27383	6002.72	93.703
	1295	1.77133	334.5	23.5728			6002.73	-5.26883	6002.73	94.2388
	1295.5	1.77133	335	26.4961			6002.74	-5.26383	6002.74	93.7841
	1296	1.76133	335.5	26.0902			6002.75	-5.25883	6002.75	93.6055
	1296.5	1.76133	336	29.8258			6002.76	-5.29383	6002.76	93.8815
	1297	1.75383	336.5	31.2062			6002.77	-5.28634	6002.77	96.2692
	1297.5	1.74382	337	29.2411			6002.78	-5.24883	6002.78	93.979
	1298	1.73133	337.5	32.538			6002.79	-5.28634	6002.79	94.2064
	1298.5	1.75133	338	31.9694			6002.8	-5.27883	6002.8	93.5567
	1299	1.74133	338.5	34.1947			6002.81	-5.24883	6002.81	92.6471
	1299.5	1.73133	339	33.4312			6002.82	-5.27133	6002.82	93.2643
	1300	1.71132	339.5	33.4475			6002.83	-5.27133	6002.83	94.9049
	1300.5	1.72633	340	37.589			6002.84	-5.26633	6002.84	93.9304
	1301	1.72633	340.5	39.814			6002.85	-5.27133	6002.85	93.979
	1301.5	1.71132	341	42.5102			6002.86	-5.25133	6002.86	94.0278
	1302	1.74382	341.5	43.8256			6002.87	-5.26383	6002.87	92.2737
	1302.5	1.73382	342	44.053			6002.88	-5.23633	6002.88	93.3943
	1303	1.76383	342.5	45.0439			6002.89	-5.24883	6002.89	94.2227
	1303.5	1.74882	343	44.1018			6002.9	-5.26883	6002.9	94.4662
	1304	1.73382	343.5	45.7421			6002.91	-5.24382	6002.91	95.3433
	1304.5	1.72633	344	44.5891			6002.92	-5.24133	6002.92	94.1414
	1305	1.69382	344.5	44.2318			6002.93	-5.26383	6002.93	93.6055
	1305.5	1.71132	345	42.9974			6002.94	-5.22882	6002.94	94.3688
	1306	1.72633	345.5	43.5333			6002.95	-5.23382	6002.95	94.8399
	1306.5	1.69632	346	44.8165			6002.96	-5.26883	6002.96	94.4013
	1307	1.74633	346.5	46.668			6002.97	-5.25633	6002.97	92.9559
	1307.5	1.73133	347	47.5451			6002.98	-5.25633	6002.98	92.972
	1308	1.72633	347.5	49.9325			6002.99	-5.24883	6002.99	96.7076
	1308.5	1.71382	348	52.8396			6003	-5.27383	6003	93.9304
	1309	1.75383	348.5	52.125			6003.01	-5.25633	6003.01	95.0184
	1309.5	1.73133	349	54.074			6003.02	-5.25633	6003.02	94.0603
	1310	1.74633	349.5	53.6031			6003.03	-5.24633	6003.03	93.1994
	1310.5	1.75883	350	54.009			6003.04	-5.27133	6003.04	92.9234
	1311	1.71632	350.5	55.9092			6003.05	-5.27883	6003.05	94.9698
	1311.5	1.73382	351	56.9325			6003.06	-5.24883	6003.06	93.703
	1312	1.74133	351.5	57.8257			6003.07	-5.26383	6003.07	94.3851
	1312.5	1.76133	352	60.6518			6003.08	-5.24883	6003.08	92.4037
	1313	1.70382	352.5	60.8791			6003.09	-5.25383	6003.09	94.0278
	1313.5	1.71882	353	62.357			6003.1	-5.27634	6003.1	93.768
	1314	1.71882	353.5	60.473			6003.11	-5.29134	6003.11	93.6055
	1314.5	1.70632	354	61.139			6003.12	-5.26383	6003.12	93.5242
	1315	1.73133	354.5	60.9927			6003.13	-5.28383	6003.13	95.2297
	1315.5	1.70382	355	62.4059			6003.14	-5.29134	6003.14	93.6541
	1316	1.70632	355.5	60.7004			6003.15	-5.26633	6003.15	94.1253
	1316.5	1.73882	356	62.6982			6003.16	-5.26133	6003.16	93.2968
	1317	1.75383	356.5	64.1436			6003.17	-5.26133	6003.17	95.3108
	1317.5	1.78133	357	68.9348			6003.18	-5.27133	6003.18	93.9465
	1318	1.80883	357.5	69.1785			6003.19	-5.26883	6003.19	95.4571
	1318.5	1.79134	358	71.3061			6003.2	-5.27133	6003.2	93.2968
	1319	1.73882	358.5	68.2851			6003.21	-5.26383	6003.21	94.1739
	1319.5	1.68632	359	71.4199			6003.22	-5.26633	6003.22	94.1578
	1320	1.72882	359.5	68.9836			6003.23	-5.26383	6003.23	94.4337
	1320.5	1.71382	360	67.7168			6003.24	-5.28634	6003.24	93.2807
	1321	1.70882	360.5	67.2456			6003.25	-5.26883	6003.25	96.5452
	1321.5	1.71132	361	66.2225			6003.26	-5.27883	6003.26	94.6125
	1322	1.70382	361.5	65.378			6003.27	-5.28134	6003.27	92.9395
	1322.5	1.66382	362	70.4615			6003.28	-5.27634	6003.28	95.4082
	1323	1.68382	362.5	67.3594			6003.29	-5.27883	6003.29	93.3943
	1323.5	1.70382	363	73.8884			6003.3	-5.27383	6003.3	93.5242
	1324	1.72132	363.5	74.1971			6003.31	-5.28883	6003.31	93.8654
	1324.5	1.74133	364	75.8537			6003.32	-5.27883	6003.32	92.9395
	1325	1.75383	364.5	73.0438			6003.33	-5.27883	6003.33	94.5312
	1325.5	1.73633	365	71.7447			6003.34	-5.30634	6003.34	93.9465
	1326	1.77133	365.5	67.6518			6003.35	-5.27634	6003.35	94.6125
	1326.5	1.80634	366	67.0996			6003.36	-5.29383	6003.36	94.8074
	1327	1.75633	366.5	61.4314			6003.37	-5.29634	6003.37	93.1019
	1327.5	1.75383	367	60.8952			6003.38	-5.30134	6003.38	94.8074
	1328	1.73882	367.5	61.9997			6003.39	-5.31134	6003.39	94.5312
	1328.5	1.68882	368	65.8491			6003.4	-5.29634	6003.4	93.4756
	1329	1.75633	368.5	67.9442			6003.41	-5.30134	6003.41	92.3873
	1329.5	1.67632	369	68.9997			6003.42	-5.29383	6003.42	93.2157
	1330	1.71382	369.5	69.6008			6003.43	-5.30884	6003.43	94.4662
	1330.5	1.72132	370	71.5984			6003.44	-5.30884	6003.44	93.9304
	1331	1.67382	370.5	65.5729			6003.45	-5.31134	6003.45	92.7285
	1331.5	1.67632	371	58.6542			6003.46	-5.30384	6003.46	94.4176
	1332	1.66382	371.5	51.8976			6003.47	-5.32634	6003.47	95.2947
	1332.5	1.71632	372	45.1413			6003.48	-5.30134	6003.48	92.9395
	1333	1.69882	372.5	38.8884			6003.49	-5.31884	6003.49	95.1323
	1333.5	1.75383	373	33.0902			6003.5	-5.30884	6003.5	94.9374
	1334	1.70382	373.5	30.4915			6003.51	-5.30884	6003.51	92.4523
	1334.5	1.73133	374	29.0623			6003.52	-5.28383	6003.52	93.5081
	1335	1.72633	374.5	30.0043			6003.53	-5.30134	6003.53	93.2807
	1335.5	1.72132	375	31.2873			6003.54	-5.30634	6003.54	94.2552
	1336	1.75133	375.5	33.2851			6003.55	-5.31384	6003.55	93.4592
	1336.5	1.70882	376	34.6006			6003.56	-5.30134	6003.56	94.1739
	1337	1.72633	376.5	33.7074			6003.57	-5.29883	6003.57	93.4431
	1337.5	1.73882	377	29.9393			6003.58	-5.30384	6003.58	93.1833
	1338	1.71132	377.5	31.0924			6003.59	-5.29134	6003.59	93.3457
	1338.5	1.71882	378	30.9299			6003.6	-5.30884	6003.6	94.6936
	1339	1.69132	378.5	29.6958			6003.61	-5.29383	6003.61	93.979
	1339.5	1.72132	379	29.7444			6003.62	-5.31634	6003.62	93.7516
	1340	1.67382	379.5	29.6145			6003.63	-5.29134	6003.63	95.1323
	1340.5	1.69632	380	26.0252			6003.64	-5.31634	6003.64	94.3688
	1341	1.71632	380.5	23.7028			6003.65	-5.30134	6003.65	94.5476
	1341.5	1.75133	381	23.3291			6003.66	-5.30634	6003.66	94.8724
	1342	1.75883	381.5	23.4754			6003.67	-5.31634	6003.67	95.3597
	1342.5	1.72132	382	20.8279			6003.68	-5.30134	6003.68	94.3038
	1343	1.77633	382.5	19.1876			6003.69	-5.32884	6003.69	95.652
	1343.5	1.73633	383	13.9741			6003.7	-5.31884	6003.7	93.4106
	1344	1.70882	383.5	14.104			6003.71	-5.32634	6003.71	95.0998
	1344.5	1.70132	384	8.64683			6003.72	-5.34134	6003.72	94.3527
	1345	1.71132	384.5	8.37085			6003.73	-5.30134	6003.73	93.8815
	1345.5	1.71132	385	3.62827			6003.74	-5.30884	6003.74	93.6055
	1346	1.73633	385.5	2.5888			6003.75	-5.33634	6003.75	93.7841
	1346.5	1.69382	386	-1.06546			6003.76	-5.33884	6003.76	94.0439
	1347	1.71632	386.5	-3.51783			6003.77	-5.32384	6003.77	94.2713
	1347.5	1.70632	387	-7.65933			6003.78	-5.33634	6003.78	94.2064
	1348	1.70382	387.5	-9.05612			6003.79	-5.31634	6003.79	93.4431
	1348.5	1.69132	388	-11.7359			6003.8	-5.32884	6003.8	94.8724
	1349	1.71132	388.5	-13.3439			6003.81	-5.32134	6003.81	92.2088
	1349.5	1.71132	389	-13.4089			6003.82	-5.32134	6003.82	94.6286
	1350	1.74382	389.5	-15.0492			6003.83	-5.34884	6003.83	94.1903
	1350.5	1.70632	390	-22.0492			6003.84	-5.34634	6003.84	92.3873
	1351	1.70132	390.5	-24.2256			6003.85	-5.33384	6003.85	94.645
	1351.5	1.70382	391	-25.2812			6003.86	-5.30634	6003.86	94.0278
	1352	1.68632	391.5	-25.2326			6003.87	-5.34134	6003.87	94.7425
	1352.5	1.70132	392	-24.2906			6003.88	-5.32134	6003.88	94.7586
	1353	1.68632	392.5	-23.7545			6003.89	-5.31634	6003.89	93.2482
	1353.5	1.72633	393	-19.6943			6003.9	-5.31634	6003.9	93.8654
	1354	1.68132	393.5	-20.4251			6003.91	-5.33634	6003.91	95.9929
	1354.5	1.69132	394	-23.722			6003.92	-5.31634	6003.92	94.8399
	1355	1.71632	394.5	-20.49			6003.93	-5.32134	6003.93	94.3851
	1355.5	1.70632	395	-19.7593			6003.94	-5.33134	6003.94	95.0348
	1356	1.70382	395.5	-18.5735			6003.95	-5.31634	6003.95	94.8399
	1356.5	1.75883	396	-18.8822			6003.96	-5.30884	6003.96	93.0694
	1357	1.71882	396.5	-20.0028			6003.97	-5.34134	6003.97	96.1717
	1357.5	1.75133	397	-20.7499			6003.98	-5.31384	6003.98	93.7841
	1358	1.74633	397.5	-18.8173			6003.99	-5.32134	6003.99	93.8979
	1358.5	1.73633	398	-20.6363			6004	-5.34134	6004	95.3433
	1359	1.70132	398.5	-19.3695			6004.01	-5.33884	6004.01	93.5406
	1359.5	1.74382	399	-19.5805			6004.02	-5.31384	6004.02	93.979
	1360	1.70632	399.5	-18.5574			6004.03	-5.32634	6004.03	94.4662
	1360.5	1.70882	400	-20.1327			6004.04	-5.31384	6004.04	92.5336
	1361	1.65382	400.5	-18.0701			6004.05	-5.31634	6004.05	93.9304
	1361.5	1.67382	401	-18.3461			6004.06	-5.31134	6004.06	94.4662
	1362	1.70132	401.5	-17.3394			6004.07	-5.33134	6004.07	94.3363
	1362.5	1.69132	402	-17.664			6004.08	-5.31884	6004.08	92.8909
	1363	1.71132	402.5	-20.62			6004.09	-5.31634	6004.09	96.2528
	1363.5	1.71632	403	-18.671			6004.1	-5.33134	6004.1	93.5567
	1364	1.73633	403.5	-18.1351			6004.11	-5.32634	6004.11	95.587
	1364.5	1.75383	404	-19.6293			6004.12	-5.31134	6004.12	94.0928
	1365	1.75133	404.5	-18.33			6004.13	-5.30884	6004.13	93.8654
	1365.5	1.74882	405	-16.8521			6004.14	-5.32634	6004.14	94.6125
	1366	1.75133	405.5	-17.8589			6004.15	-5.32384	6004.15	94.58
	1366.5	1.76883	406	-17.2905			6004.16	-5.32134	6004.16	91.6077
	1367	1.74882	406.5	-17.534			6004.17	-5.31634	6004.17	94.1089
	1367.5	1.74382	407	-17.6964			6004.18	-5.31634	6004.18	93.8166
	1368	1.71632	407.5	-17.7453			6004.19	-5.32384	6004.19	92.8584
	1368.5	1.71632	408	-17.7453			6004.2	-5.30884	6004.2	94.3202
	1369	1.68382	408.5	-19.0283			6004.21	-5.33134	6004.21	95.0184
	1369.5	1.66632	409	-16.1536			6004.22	-5.29383	6004.22	94.5151
	1370	1.68632	409.5	-17.4854			6004.23	-5.30634	6004.23	95.3758
	1370.5	1.66131	410	-16.446			6004.24	-5.31134	6004.24	93.5081
	1371	1.72132	410.5	-17.0632			6004.25	-5.32134	6004.25	94.2552
	1371.5	1.73633	411	-20.6688			6004.26	-5.30634	6004.26	93.8979
	1372	1.67882	411.5	-20.7013			6004.27	-5.30884	6004.27	95.2133
	1372.5	1.70382	412	-15.4229			6004.28	-5.29634	6004.28	94.1414
	1373	1.72382	412.5	-18.4111			6004.29	-5.30384	6004.29	93.914
	1373.5	1.72132	413	-15.7152			6004.3	-5.29634	6004.3	94.2552
	1374	1.74382	413.5	-16.316			6004.31	-5.29883	6004.31	92.7285
	1374.5	1.76133	414	-15.5853			6004.32	-5.31634	6004.32	95.7656
	1375	1.78634	414.5	-17.4693			6004.33	-5.29134	6004.33	94.3688
	1375.5	1.71382	415	-19.5319			6004.34	-5.28634	6004.34	93.6217
	1376	1.70632	415.5	-17.2095			6004.35	-5.30884	6004.35	92.696
	1376.5	1.71882	416	-17.2419			6004.36	-5.28634	6004.36	95.1159
	1377	1.73633	416.5	-18.8334			6004.37	-5.28383	6004.37	92.907
	1377.5	1.68632	417	-15.0331			6004.38	-5.29383	6004.38	94.58
	1378	1.70132	417.5	-16.235			6004.39	-5.30634	6004.39	95.0834
	1378.5	1.74633	418	-18.6548			6004.4	-5.29883	6004.4	93.6705
	1379	1.68132	418.5	-16.4135			6004.41	-5.30384	6004.41	92.9234
	1379.5	1.72633	419	-17.5179			6004.42	-5.29634	6004.42	94.8399
	1380	1.72382	419.5	-15.163			6004.43	-5.29634	6004.43	94.6125
	1380.5	1.70882	420	-15.8127			6004.44	-5.29383	6004.44	93.7355
	1381	1.72382	420.5	-16.9821			6004.45	-5.29634	6004.45	94.6611
	1381.5	1.78133	421	-18.0538			6004.46	-5.30884	6004.46	94.3202
	1382	1.73382	421.5	-14.6433			6004.47	-5.30634	6004.47	93.5081
	1382.5	1.71382	422	-16.1375			6004.48	-5.28634	6004.48	94.4987
	1383	1.68882	422.5	-18.1512			6004.49	-5.32634	6004.49	94.8235
	1383.5	1.67632	423	-17.4044			6004.5	-5.27133	6004.5	94.5637
	1384	1.69632	423.5	-14.6269			6004.51	-5.30884	6004.51	95.6195
	1384.5	1.69882	424	-16.3649			6004.52	-5.30384	6004.52	94.6775
	1385	1.68382	424.5	-14.7082			6004.53	-5.28634	6004.53	93.9629
	1385.5	1.70632	425	-17.6315			6004.54	-5.30634	6004.54	94.6125
	1386	1.70632	425.5	-16.1861			6004.55	-5.27383	6004.55	93.8329
	1386.5	1.66131	426	-15.8288			6004.56	-5.29134	6004.56	95.9929
	1387	1.67882	426.5	-14.9031			6004.57	-5.28883	6004.57	94.921
	1387.5	1.66882	427	-17.112			6004.58	-5.28634	6004.58	94.4501
	1388	1.72882	427.5	-17.3394			6004.59	-5.29383	6004.59	93.4268
	1388.5	1.71132	428	-16.3649			6004.6	-5.27133	6004.6	93.5081
	1389	1.71632	428.5	-18.2162			6004.61	-5.28383	6004.61	93.5567
	1389.5	1.74382	429	-16.316			6004.62	-5.27634	6004.62	93.914
	1390	1.70882	429.5	-15.9426			6004.63	-5.28134	6004.63	94.0439
	1390.5	1.67882	430	-16.8358			6004.64	-5.27133	6004.64	95.1647
	1391	1.69382	430.5	-14.5619			6004.65	-5.26633	6004.65	95.5546
	1391.5	1.67132	431	-15.3579			6004.66	-5.26883	6004.66	94.2064
	1392	1.66382	431.5	-17.0307			6004.67	-5.26133	6004.67	94.2388
	1392.5	1.67882	432	-15.6339			6004.68	-5.27133	6004.68	93.8166
	1393	1.64631	432.5	-15.5689			6004.69	-5.26883	6004.69	95.6031
	1393.5	1.64131	433	-15.0331			6004.7	-5.26383	6004.7	95.0834
	1394	1.65131	433.5	-15.3904			6004.71	-5.26883	6004.71	93.8004
	1394.5	1.64631	434	-15.8127			6004.72	-5.29383	6004.72	94.8074
	1395	1.74633	434.5	-14.5133			6004.73	-5.29134	6004.73	94.6936
	1395.5	1.70882	435	-15.8613			6004.74	-5.29634	6004.74	95.1159
	1396	1.71632	435.5	-15.098			6004.75	-5.27883	6004.75	94.0928
	1396.5	1.70882	436	-14.3509			6004.76	-5.26883	6004.76	94.1089
	1397	1.69882	436.5	-15.8938			6004.77	-5.28134	6004.77	94.9535
	1397.5	1.75883	437	-14.6758			6004.78	-5.28134	6004.78	93.7355
	1398	1.74382	437.5	-16.5598			6004.79	-5.28134	6004.79	94.8885
	1398.5	1.73633	438	-17.7614			6004.8	-5.26633	6004.8	93.3132
	1399	1.74382	438.5	-14.1235			6004.81	-5.27383	6004.81	93.7841
	1399.5	1.68882	439	-16.2511			6004.82	-5.26883	6004.82	95.0509
	1400	1.68382	439.5	-15.8938			6004.83	-5.25883	6004.83	94.6936
	1400.5	1.70382	440	-13.2626			6004.84	-5.26633	6004.84	94.1253
	1401	1.67632	440.5	-13.2465			6004.85	-5.26883	6004.85	94.3363
	1401.5	1.66632	441	-16.0237			6004.86	-5.27883	6004.86	93.768
	1402	1.66382	441.5	-13.8473			6004.87	-5.27383	6004.87	94.6125
	1402.5	1.67632	442	-15.1955			6004.88	-5.27133	6004.88	94.4013
	1403	1.67382	442.5	-15.2441			6004.89	-5.27883	6004.89	94.1414
	1403.5	1.67132	443	-19.0283			6004.9	-5.25633	6004.9	93.7841
	1404	1.72132	443.5	-16.4784			6004.91	-5.25133	6004.91	94.8724
	1404.5	1.76383	444	-15.6989			6004.92	-5.28634	6004.92	93.6217
	1405	1.71382	444.5	-13.3925			6004.93	-5.27383	6004.93	95.1323
	1405.5	1.73382	445	-16.0237			6004.94	-5.26633	6004.94	95.4246
	1406	1.76633	445.5	-14.9842			6004.95	-5.27383	6004.95	94.3688
	1406.5	1.71382	446	-13.9123			6004.96	-5.25883	6004.96	94.58
	1407	1.70882	446.5	-13.9936			6004.97	-5.23882	6004.97	93.7191
	1407.5	1.75383	447	-16.6409			6004.98	-5.26383	6004.98	95.0509
	1408	1.74382	447.5	-12.0932			6004.99	-5.27383	6004.99	95.4571
	1408.5	1.68632	448	-13.9772			6005	-5.26633	6005	94.9698
	1409	1.70132	448.5	-13.4739			6005.01	-5.25633	6005.01	94.2877
	1409.5	1.67132	449	-14.6269			6005.02	-5.28134	6005.02	94.7261
	1410	1.68632	449.5	-13.2301			6005.03	-5.26633	6005.03	94.8235
	1410.5	1.67882	450	-16.0076			6005.04	-5.24883	6005.04	92.8096
	1411	1.67882	450.5	-12.1096			6005.05	-5.26633	6005.05	94.645
	1411.5	1.70882	451	-13.6688			6005.06	-5.26633	6005.06	94.2552
	1412	1.70632	451.5	-13.6849			6005.07	-5.25883	6005.07	95.3758
	1412.5	1.67132	452	-13.9611			6005.08	-5.26883	6005.08	94.3202
	1413	1.68882	452.5	-14.5458			6005.09	-5.26133	6005.09	93.4106
	1413.5	1.73133	453	-12.1096			6005.1	-5.25633	6005.1	95.8469
	1414	1.73633	453.5	-12.8728			6005.11	-5.26383	6005.11	93.3943
	1414.5	1.72382	454	-13.49			6005.12	-5.26883	6005.12	95.8144
	1415	1.70632	454.5	-15.4715			6005.13	-5.25883	6005.13	92.7446
	1415.5	1.72382	455	-15.5203			6005.14	-5.26133	6005.14	94.58
	1416	1.69382	455.5	-14.1235			6005.15	-5.27133	6005.15	94.3202
	1416.5	1.68382	456	-14.1072			6005.16	-5.27634	6005.16	93.8815
	1417	1.71132	456.5	-14.6108			6005.17	-5.25383	6005.17	93.8329
	1417.5	1.73382	457	-14.7407			6005.18	-5.26133	6005.18	94.5312
	1418	1.69632	457.5	-12.6129			6005.19	-5.27383	6005.19	95.3272
	1418.5	1.72882	458	-14.6269			6005.2	-5.28634	6005.2	93.6055
	1419	1.72132	458.5	-12.7753			6005.21	-5.27383	6005.21	94.3527
	1419.5	1.73633	459	-14.6433			6005.22	-5.28634	6005.22	93.9954
	1420	1.72882	459.5	-15.3415			6005.23	-5.26633	6005.23	95.0184
	1420.5	1.72633	460	-14.3346			6005.24	-5.23882	6005.24	94.7586
	1421	1.72132	460.5	-12.9866			6005.25	-5.26133	6005.25	93.1669
	1421.5	1.72633	461	-13.9286			6005.26	-5.25883	6005.26	96.4966
	1422	1.67132	461.5	-13.1002			6005.27	-5.26883	6005.27	92.9395
	1422.5	1.70882	462	-13.9611			6005.28	-5.24883	6005.28	93.8004
	1423	1.69632	462.5	-13.3439			6005.29	-5.27634	6005.29	93.6217
	1423.5	1.72633	463	-14.091			6005.3	-5.26383	6005.3	95.8144
	1424	1.69132	463.5	-12.8078			6005.31	-5.26383	6005.31	93.3618
	1424.5	1.74133	464	-12.9053			6005.32	-5.27383	6005.32	95.2133
	1425	1.66131	464.5	-13.36			6005.33	-5.26133	6005.33	94.4662
	1425.5	1.66632	465	-14.0261			6005.34	-5.26633	6005.34	94.71
	1426	1.67882	465.5	-12.2881			6005.35	-5.26383	6005.35	95.0023
	1426.5	1.68132	466	-14.3509			6005.36	-5.26383	6005.36	94.9698
	1427	1.75383	466.5	-13.3115			6005.37	-5.28134	6005.37	95.1972
	1427.5	1.69632	467	-11.7034			6005.38	-5.27634	6005.38	93.6055
	1428	1.75883	467.5	-12.3531			6005.39	-5.28383	6005.39	96.0743
	1428.5	1.76383	468	-12.7104			6005.4	-5.27634	6005.4	95.2947
	1429	1.77133	468.5	-13.279			6005.41	-5.29134	6005.41	96.0093
	1429.5	1.77633	469	-13.8473			6005.42	-5.28883	6005.42	95.652
	1430	1.78383	469.5	-12.6943			6005.43	-5.27883	6005.43	94.6611
	1430.5	1.68882	470	-12.9541			6005.44	-5.26383	6005.44	94.3851
	1431	1.72882	470.5	-11.9147			6005.45	-5.28883	6005.45	94.1414
	1431.5	1.75633	471	-11.7522			6005.46	-5.26383	6005.46	95.7656
	1432	1.71382	471.5	-14.2535			6005.47	-5.27883	6005.47	94.4501
	1432.5	1.69882	472	-12.7267			6005.48	-5.27883	6005.48	94.0603
	1433	1.72382	472.5	-13.8148			6005.49	-5.26883	6005.49	94.4337
	1433.5	1.70132	473	-12.2556			6005.5	-5.28634	6005.5	93.2968
	1434	1.69382	473.5	-12.483			6005.51	-5.27634	6005.51	94.0439
	1434.5	1.73382	474	-12.2556			6005.52	-5.26883	6005.52	94.3688
	1435	1.74133	474.5	-12.548			6005.53	-5.27883	6005.53	94.0115
	1435.5	1.78383	475	-11.1675			6005.54	-5.28383	6005.54	96.1393
	1436	1.73382	475.5	-11.7034			6005.55	-5.28383	6005.55	95.2783
	1436.5	1.76133	476	-10.989			6005.56	-5.27883	6005.56	93.8654
	1437	1.76883	476.5	-13.279			6005.57	-5.26883	6005.57	95.1647
	1437.5	1.74382	477	-14.4484			6005.58	-5.27634	6005.58	93.8329
	1438	1.75133	477.5	-12.6618			6005.59	-5.26883	6005.59	94.0115
	1438.5	1.70382	478	-11.9796			6005.6	-5.24883	6005.6	93.8815
	1439	1.68882	478.5	-13.9123			6005.61	-5.27133	6005.61	95.3597
	1439.5	1.67882	479	-12.9866			6005.62	-5.28883	6005.62	94.71
	1440	1.66632	479.5	-11.2489			6005.63	-5.27634	6005.63	94.3202
	1440.5	1.69132	480	-14.3021			6005.64	-5.26383	6005.64	94.5476
	1441	1.69882	480.5	-10.8266			6005.65	-5.28634	6005.65	94.6936
	1441.5	1.69132	481	-16.6248			6005.66	-5.28383	6005.66	95.1809
	1442	1.71882	481.5	-11.7522			6005.67	-5.26633	6005.67	95.8794
	1442.5	1.64882	482	-13.8312			6005.68	-5.27634	6005.68	95.3108
	1443	1.67632	482.5	-14.2696			6005.69	-5.29383	6005.69	93.5892
	1443.5	1.66632	483	-12.142			6005.7	-5.28383	6005.7	94.9535
	1444	1.71132	483.5	-12.7592			6005.71	-5.28634	6005.71	93.6705
	1444.5	1.69132	484	-12.483			6005.72	-5.28634	6005.72	95.1809
	1445	1.69382	484.5	-11.1189			6005.73	-5.28383	6005.73	94.1089
	1445.5	1.74382	485	-13.425			6005.74	-5.26883	6005.74	94.1414
	1446	1.70882	485.5	-11.9957			6005.75	-5.27383	6005.75	94.58
	1446.5	1.71882	486	-11.9957			6005.76	-5.30634	6005.76	94.6125
	1447	1.69882	486.5	-11.1839			6005.77	-5.27883	6005.77	95.6356
	1447.5	1.70632	487	-11.2975			6005.78	-5.28134	6005.78	94.6775
	1448	1.66131	487.5	-14.3021			6005.79	-5.29383	6005.79	94.4501
	1448.5	1.65131	488	-13.0027			6005.8	-5.28383	6005.8	94.645
	1449	1.67132	488.5	-12.4019			6005.81	-5.27883	6005.81	94.9049
	1449.5	1.65131	489	-9.6733			6005.82	-5.29634	6005.82	94.2388
	1450	1.65631	489.5	-14.8057			6005.83	-5.31134	6005.83	93.9304
	1450.5	1.66131	490	-9.34847			6005.84	-5.27133	6005.84	94.3363
	1451	1.65382	490.5	-14.3021			6005.85	-5.24633	6005.85	94.1089
	1451.5	1.71632	491	-13.279			6005.86	-5.28634	6005.86	94.4337
	1452	1.72382	491.5	-12.7429			6005.87	-5.28634	6005.87	96.3341
	1452.5	1.72633	492	-11.1189			6005.88	-5.28634	6005.88	94.71
	1453	1.72132	492.5	-11.7034			6005.89	-5.30134	6005.89	93.5242
	1453.5	1.69632	493	-12.3206			6005.9	-5.28634	6005.9	95.6031
	1454	1.70882	493.5	-12.3855			6005.91	-5.27383	6005.91	94.2064
	1454.5	1.66131	494	-13.8148			6005.92	-5.27383	6005.92	94.1414
	1455	1.69632	494.5	-12.2881			6005.93	-5.27634	6005.93	95.7656
	1455.5	1.71132	495	-13.1002			6005.94	-5.29883	6005.94	92.972
	1456	1.72132	495.5	-11.4438			6005.95	-5.26633	6005.95	95.928
	1456.5	1.66382	496	-11.8172			6005.96	-5.29383	6005.96	95.2947
	1457	1.65131	496.5	-12.9053			6005.97	-5.27133	6005.97	93.2318
	1457.5	1.69132	497	-12.8078			6005.98	-5.29383	6005.98	94.58
	1458	1.69132	497.5	-12.0446			6005.99	-5.29634	6005.99	94.0603
	1458.5	1.69382	498	-11.8658			6006	-5.27634	6006	93.1994
	1459	1.71132	498.5	-11.054			6006.01	-5.28883	6006.01	94.0928
	1459.5	1.70632	499	-12.0771			6006.02	-5.29134	6006.02	92.7771
	1460	1.73133	499.5	-14.367			6006.03	-5.27883	6006.03	95.3921
	1460.5	1.69882	500	-13.5388			6006.04	-5.27133	6006.04	95.7981
	1461	1.70382	500.5	-11.5087			6006.05	-5.27133	6006.05	94.3851
	1461.5	1.71132	501	-13.0352			6006.06	-5.28383	6006.06	93.7516
	1462	1.70382	501.5	-13.0191			6006.07	-5.27133	6006.07	94.6286
	1462.5	1.66382	502	-13.3925			6006.08	-5.26383	6006.08	92.7771
	1463	1.70132	502.5	-12.0121			6006.09	-5.28634	6006.09	94.6611
	1463.5	1.67882	503	-14.4159			6006.1	-5.29383	6006.1	94.3527
	1464	1.64631	503.5	-13.1166			6006.11	-5.29883	6006.11	95.2622
	1464.5	1.67632	504	-11.9957			6006.12	-5.30134	6006.12	93.9954
	1465	1.69382	504.5	-11.1189			6006.13	-5.28634	6006.13	96.594
	1465.5	1.67132	505	-10.6153			6006.14	-5.26633	6006.14	94.1739
	1466	1.67632	505.5	-12.4505			6006.15	-5.29134	6006.15	94.4176
	1466.5	1.70382	506	-12.483			6006.16	-5.28883	6006.16	94.6125
	1467	1.69382	506.5	-12.5319			6006.17	-5.28634	6006.17	95.3758
	1467.5	1.70132	507	-12.5804			6006.18	-5.29634	6006.18	94.1253
	1468	1.71382	507.5	-14.0586			6006.19	-5.30884	6006.19	94.4826
	1468.5	1.71132	508	-10.989			6006.2	-5.29634	6006.2	94.2877
	1469	1.72132	508.5	-14.0097			6006.21	-5.27634	6006.21	95.0509
	1469.5	1.69632	509	-9.90069			6006.22	-5.28634	6006.22	94.8885
	1470	1.68632	509.5	-10.8427			6006.23	-5.28634	6006.23	93.4268
	1470.5	1.67882	510	-10.3393			6006.24	-5.27383	6006.24	95.3758
	1471	1.67132	510.5	-9.88458			6006.25	-5.28134	6006.25	94.9049
	1471.5	1.63382	511	-11.7847			6006.26	-5.28383	6006.26	93.6055
	1472	1.65382	511.5	-13.6199			6006.27	-5.28134	6006.27	96.3503
	1472.5	1.64382	512	-12.1257			6006.28	-5.24883	6006.28	95.3921
	1473	1.66131	512.5	-14.8218			6006.29	-5.27133	6006.29	95.0998
	1473.5	1.63882	513	-13.0516			6006.3	-5.28634	6006.3	95.1323
	1474	1.65882	513.5	-13.1651			6006.31	-5.28883	6006.31	95.2622
	1474.5	1.68382	514	-12.4344			6006.32	-5.28134	6006.32	93.3132
	1475	1.65882	514.5	-11.8333			6006.33	-5.28134	6006.33	95.6845
	1475.5	1.67132	515	-13.0516			6006.34	-5.27883	6006.34	95.587
	1476	1.67882	515.5	-13.1002			6006.35	-5.27634	6006.35	94.2064
	1476.5	1.70882	516	-10.8102			6006.36	-5.27883	6006.36	94.58
	1477	1.72382	516.5	-10.193			6006.37	-5.27634	6006.37	94.3038
	1477.5	1.70132	517	-10.7777			6006.38	-5.26883	6006.38	96.2042
	1478	1.70132	517.5	-12.5319			6006.39	-5.27634	6006.39	94.8885
	1478.5	1.67632	518	-12.0607			6006.4	-5.28634	6006.4	94.0115
	1479	1.66882	518.5	-11.5087			6006.41	-5.27383	6006.41	94.4662
	1479.5	1.63382	519	-10.4043			6006.42	-5.26883	6006.42	95.1484
	1480	1.62631	519.5	-11.9796			6006.43	-5.28383	6006.43	94.7586
	1480.5	1.60881	520	-10.4854			6006.44	-5.27383	6006.44	93.0045
	1481	1.63382	520.5	-11.2489			6006.45	-5.25633	6006.45	94.1414
	1481.5	1.68632	521	-13.3115			6006.46	-5.27634	6006.46	94.2227
	1482	1.66131	521.5	-11.4924			6006.47	-5.28634	6006.47	93.8815
	1482.5	1.61381	522	-10.924			6006.48	-5.24633	6006.48	94.5637
	1483	1.69382	522.5	-10.8427			6006.49	-5.26133	6006.49	93.4917
	1483.5	1.70632	523	-10.3393			6006.5	-5.27133	6006.5	95.0184
	1484	1.69132	523.5	-11.8172			6006.51	-5.25883	6006.51	93.2807
	1484.5	1.68382	524	-10.323			6006.52	-5.26883	6006.52	95.9444
	1485	1.71382	524.5	-12.7917			6006.53	-5.27883	6006.53	93.9304
	1485.5	1.71632	525	-12.3045			6006.54	-5.28134	6006.54	95.5221
	1486	1.69882	525.5	-11.7034			6006.55	-5.25633	6006.55	95.0998
	1486.5	1.69882	526	-11.9796			6006.56	-5.27133	6006.56	93.979
	1487	1.63882	526.5	-10.5504			6006.57	-5.28134	6006.57	94.2877
	1487.5	1.65631	527	-9.88458			6006.58	-5.24633	6006.58	95.2297
	1488	1.64882	527.5	-11.7684			6006.59	-5.29383	6006.59	93.8166
	1488.5	1.63131	528	-9.18605			6006.6	-5.29383	6006.6	93.8329
	1489	1.62881	528.5	-12.7753			6006.61	-5.27634	6006.61	94.2713
	1489.5	1.62631	529	-10.1281			6006.62	-5.25633	6006.62	94.4826
	1490	1.63382	529.5	-11.5573			6006.63	-5.27883	6006.63	94.1253
	1490.5	1.66882	530	-13.1166			6006.64	-5.27133	6006.64	94.7425
	1491	1.63382	530.5	-9.83572			6006.65	-5.25383	6006.65	94.4501
	1491.5	1.70382	531	-10.112			6006.66	-5.27133	6006.66	94.1903
	1492	1.67882	531.5	-11.1675			6006.67	-5.27883	6006.67	95.2133
	1492.5	1.69882	532	-9.60834			6006.68	-5.26633	6006.68	95.7981
	1493	1.66382	532.5	-11.3788			6006.69	-5.26133	6006.69	94.1253
	1493.5	1.64382	533	-10.1281			6006.7	-5.25383	6006.7	94.1089
	1494	1.69882	533.5	-9.55974			6006.71	-5.27133	6006.71	95.0834
	1494.5	1.64882	534	-9.98203			6006.72	-5.27634	6006.72	94.8885
	1495	1.62631	534.5	-11.5573			6006.73	-5.25883	6006.73	95.7331
	1495.5	1.66882	535	-12.2231			6006.74	-5.29134	6006.74	93.4917
	1496	1.66632	535.5	-11.7847			6006.75	-5.27634	6006.75	95.3758
	1496.5	1.65882	536	-10.8102			6006.76	-5.27883	6006.76	95.2947
	1497	1.64882	536.5	-11.5737			6006.77	-5.25883	6006.77	94.7911
	1497.5	1.68382	537	-10.7128			6006.78	-5.24883	6006.78	92.907
	1498	1.66382	537.5	-10.2094			6006.79	-5.26133	6006.79	94.9049
	1498.5	1.65882	538	-11.0865			6006.8	-5.27383	6006.8	94.6936
	1499	1.65131	538.5	-10.112			6006.81	-5.26133	6006.81	93.979
	1499.5	1.66131	539	-10.4854			6006.82	-5.27383	6006.82	93.4917
	1500	1.68882	539.5	-11.6873			6006.83	-5.27133	6006.83	94.9535
	1500.5	1.68382	540	-9.39733			6006.84	-5.26133	6006.84	94.9698
	1501	1.61381	540.5	-11.5412			6006.85	-5.23633	6006.85	94.1739
	1501.5	1.63131	541	-11.8172			6006.86	-5.26133	6006.86	93.7355
	1502	1.61631	541.5	-9.68968			6006.87	-5.26133	6006.87	94.6775
	1502.5	1.65131	542	-9.75464			6006.88	-5.26633	6006.88	94.4013
	1503	1.5913	542.5	-10.5667			6006.89	-5.28383	6006.89	96.2367
	1503.5	1.6013	543	-12.0446			6006.9	-5.28134	6006.9	95.0509
	1504	1.61131	543.5	-9.12109			6006.91	-5.27383	6006.91	94.5962
	1504.5	1.59381	544	-12.7429			6006.92	-5.27883	6006.92	94.8235
	1505	1.58881	544.5	-8.6988			6006.93	-5.27383	6006.93	95.1484
	1505.5	1.65631	545	-8.86122			6006.94	-5.28634	6006.94	96.7889
	1506	1.61381	545.5	-9.57585			6006.95	-5.26633	6006.95	93.4917
	1506.5	1.64631	546	-12.0607			6006.96	-5.27634	6006.96	94.5962
	1507	1.64131	546.5	-11.4599			6006.97	-5.28883	6006.97	95.8305
	1507.5	1.67382	547	-11.2489			6006.98	-5.26883	6006.98	95.3597
	1508	1.65631	547.5	-11.33			6006.99	-5.26633	6006.99	93.1669
	1508.5	1.63882	548	-11.265			6007	-5.26383	6007	95.5707
	1509	1.61381	548.5	-12.7917			6007.01	-5.30634	6007.01	95.5707
	1509.5	1.64131	549	-10.5504			6007.02	-5.26133	6007.02	93.8004
	1510	1.62631	549.5	-10.5179			6007.03	-5.26133	6007.03	95.7331
	1510.5	1.59381	550	-12.4019			6007.04	-5.25133	6007.04	95.6195
	1511	1.5763	550.5	-11.6384			6007.05	-5.25133	6007.05	94.4987
	1511.5	1.58381	551	-10.7777			6007.06	-5.23882	6007.06	93.5406
	1512	1.5813	551.5	-9.02364			6007.07	-5.27383	6007.07	93.9954
	1512.5	1.5913	552	-11.1514			6007.08	-5.26883	6007.08	93.8979
	1513	1.62631	552.5	-11.6548			6007.09	-5.25883	6007.09	93.9629
	1513.5	1.63131	553	-10.047			6007.1	-5.28134	6007.1	94.8724
	1514	1.61631	553.5	-9.36484			6007.11	-5.25383	6007.11	96.1229
	1514.5	1.63631	554	-9.93317			6007.12	-5.23382	6007.12	95.4571
	1515	1.65131	554.5	-10.258			6007.13	-5.27883	6007.13	93.3457
	1515.5	1.64882	555	-9.65719			6007.14	-5.25383	6007.14	95.0509
	1516	1.63131	555.5	-10.258			6007.15	-5.28134	6007.15	95.7656
	1516.5	1.65131	556	-10.5992			6007.16	-5.25883	6007.16	93.8654
	1517	1.61881	556.5	-10.3555			6007.17	-5.27634	6007.17	95.0673
	1517.5	1.61631	557	-10.5667			6007.18	-5.26883	6007.18	93.9629
	1518	1.5688	557.5	-11.2814			6007.19	-5.26133	6007.19	95.4246
	1518.5	1.5913	558	-12.8078			6007.2	-5.26133	6007.2	95.3597
	1519	1.5713	558.5	-9.85209			6007.21	-5.26883	6007.21	94.9535
	1519.5	1.5738	559	-9.80324			6007.22	-5.28383	6007.22	95.9119
	1520	1.5638	559.5	-10.6153			6007.23	-5.26133	6007.23	95.0348
	1520.5	1.65382	560	-12.207			6007.24	-5.27883	6007.24	95.587
	1521	1.5913	560.5	-12.3369			6007.25	-5.28883	6007.25	95.8794
	1521.5	1.6013	561	-10.2255			6007.26	-5.25883	6007.26	94.71
	1522	1.5913	561.5	-11.5573			6007.27	-5.28634	6007.27	95.0673
	1522.5	1.5663	562	-11.7684			6007.28	-5.24883	6007.28	95.0348
	1523	1.59881	562.5	-10.3069			6007.29	-5.26633	6007.29	94.6611
	1523.5	1.6013	563	-10.2905			6007.3	-5.27383	6007.3	96.805
	1524	1.5913	563.5	-11.4274			6007.31	-5.27634	6007.31	96.0093
	1524.5	1.63131	564	-11.0051			6007.32	-5.24633	6007.32	93.0694
	1525	1.5963	564.5	-9.80324			6007.33	-5.26133	6007.33	95.3758
	1525.5	1.61381	565	-10.1444			6007.34	-5.29134	6007.34	94.9374
	1526	1.60631	565.5	-11.5087			6007.35	-5.23633	6007.35	93.4917
	1526.5	1.60881	566	-10.6478			6007.36	-5.25633	6007.36	95.5707
	1527	1.5638	566.5	-9.42981			6007.37	-5.26383	6007.37	93.0694
	1527.5	1.5588	567	-9.94954			6007.38	-5.27383	6007.38	95.7656
	1528	1.5738	567.5	-10.4854			6007.39	-5.24382	6007.39	94.1253
	1528.5	1.5563	568	-9.52726			6007.4	-5.26383	6007.4	95.2783
	1529	1.5588	568.5	-12.8728			6007.41	-5.27883	6007.41	97.5358
	1529.5	1.5663	569	-10.7128			6007.42	-5.25883	6007.42	93.768
	1530	1.5613	569.5	-9.07249			6007.43	-5.26883	6007.43	95.4082
	1530.5	1.61881	570	-11.4924			6007.44	-5.26383	6007.44	94.4501
	1531	1.61881	570.5	-9.78713			6007.45	-5.26883	6007.45	96.4477
	1531.5	1.5663	571	-11.4924			6007.46	-5.27634	6007.46	94.1739
	1532	1.5638	571.5	-12.1257			6007.47	-5.28134	6007.47	93.3782
	1532.5	1.5413	572	-11.6223			6007.48	-5.26133	6007.48	95.6845
	1533	1.5588	572.5	-8.99115			6007.49	-5.24382	6007.49	93.9465
	1533.5	1.5488	573	-10.9402			6007.5	-5.28634	6007.5	95.1484
	1534	1.5363	573.5	-10.8102			6007.51	-5.30384	6007.51	94.0278
	1534.5	1.5638	574	-13.214			6007.52	-5.27634	6007.52	94.9374
	1535	1.5713	574.5	-11.7034			6007.53	-5.26883	6007.53	95.0834
	1535.5	1.5513	575	-10.1444			6007.54	-5.26383	6007.54	94.9535
	1536	1.5738	575.5	-10.989			6007.55	-5.24633	6007.55	93.3618
	1536.5	1.5488	576	-13.1815			6007.56	-5.27634	6007.56	95.3272
	1537	1.5863	576.5	-10.4693			6007.57	-5.26133	6007.57	94.6611
	1537.5	1.5763	577	-11.9471			6007.58	-5.26633	6007.58	95.2297
	1538	1.5613	577.5	-12.7917			6007.59	-5.27383	6007.59	95.1323
	1538.5	1.5813	578	-11.7034			6007.6	-5.27133	6007.6	93.768
	1539	1.5763	578.5	-11.9633			6007.61	-5.27133	6007.61	95.3272
	1539.5	1.5338	579	-9.0886			6007.62	-5.26133	6007.62	93.768
	1540	1.5638	579.5	-11.8497			6007.63	-5.27634	6007.63	94.3851
	1540.5	1.5438	580	-13.0191			6007.64	-5.27883	6007.64	95.6681
	1541	1.5213	580.5	-11.6384			6007.65	-5.29134	6007.65	93.5406
	1541.5	1.5488	581	-13.7823			6007.66	-5.27883	6007.66	95.3758
	1542	1.5413	581.5	-10.258			6007.67	-5.27883	6007.67	96.2853
	1542.5	1.5463	582	-10.3069			6007.68	-5.26383	6007.68	94.0439
	1543	1.5313	582.5	-12.3206			6007.69	-5.24633	6007.69	95.7819
	1543.5	1.5513	583	-12.418			6007.7	-5.26633	6007.7	96.3503
	1544	1.5463	583.5	-10.7453			6007.71	-5.27383	6007.71	95.5707
	1544.5	1.5513	584	-9.72216			6007.72	-5.26383	6007.72	95.9768
	1545	1.5738	584.5	-10.1769			6007.73	-5.28134	6007.73	95.0998
	1545.5	1.5688	585	-9.2835			6007.74	-5.28383	6007.74	94.3527
	1546	1.5863	585.5	-10.6642			6007.75	-5.26883	6007.75	95.4896
	1546.5	1.5863	586	-11.4599			6007.76	-5.27383	6007.76	94.5962
	1547	1.5663	586.5	-12.3206			6007.77	-5.28883	6007.77	95.8305
	1547.5	1.5913	587	-8.92619			6007.78	-5.28383	6007.78	94.0278
	1548	1.60631	587.5	-11.0051			6007.79	-5.27383	6007.79	94.3038
	1548.5	1.58381	588	-11.8333			6007.8	-5.28134	6007.8	94.3202
	1549	1.5488	588.5	-10.8752			6007.81	-5.30384	6007.81	94.2388
	1549.5	1.5638	589	-9.85209			6007.82	-5.27883	6007.82	95.9768
	1550	1.5313	589.5	-9.99814			6007.83	-5.27383	6007.83	95.5057
	1550.5	1.5488	590	-9.54337			6007.84	-5.28383	6007.84	95.2622
	1551	1.5438	590.5	-9.93317			6007.85	-5.27383	6007.85	94.2877
	1551.5	1.5488	591	-10.8916			6007.86	-5.28883	6007.86	93.3132
	1552	1.5388	591.5	-11.6059			6007.87	-5.29383	6007.87	95.0998
	1552.5	1.5638	592	-11.9957			6007.88	-5.27133	6007.88	94.4013
	1553	1.59381	592.5	-9.77076			6007.89	-5.27634	6007.89	95.4732
	1553.5	1.5713	593	-10.5828			6007.9	-5.26633	6007.9	94.3688
	1554	1.60881	593.5	-11.2489			6007.91	-5.28883	6007.91	96.0743
	1554.5	1.62381	594	-12.483			6007.92	-5.28383	6007.92	95.1323
	1555	1.5813	594.5	-13.1815			6007.93	-5.29383	6007.93	95.7656
	1555.5	1.63382	595	-10.6478			6007.94	-5.29634	6007.94	94.1578
	1556	1.62381	595.5	-10.6642			6007.95	-5.30384	6007.95	96.6265
	1556.5	1.5863	596	-9.72216			6007.96	-5.26383	6007.96	94.6125
	1557	1.5963	596.5	-10.1444			6007.97	-5.30134	6007.97	95.1809
	1557.5	1.58381	597	-10.9077			6007.98	-5.27883	6007.98	95.1647
	1558	1.5288	597.5	-10.989			6007.99	-5.29383	6007.99	94.5476
	1558.5	1.5413	598	-10.5179			6008	-5.29134	6008	95.7981
	1559	1.5213	598.5	-10.3069			6008.01	-5.29883	6008.01	96.3017
	1559.5	1.58381	599	-10.193			6008.02	-5.27883	6008.02	94.1253
	1560	1.5463	599.5	-10.1769			6008.03	-5.28383	6008.03	95.587
	1560.5	1.5463	600	-9.77076			6008.04	-5.28383	6008.04	95.2783
	1561	1.5588	600.5	-10.6317			6008.05	-5.26883	6008.05	94.5637
	1561.5	1.5738	601	-9.54337			6008.06	-5.28134	6008.06	95.8794
	1562	1.5738	601.5	-9.16994			6008.07	-5.28383	6008.07	94.5962
	1562.5	1.59381	602	-11.1514			6008.08	-5.28634	6008.08	95.3272
	1563	1.58881	602.5	-7.88672			6008.09	-5.27133	6008.09	94.5637
	1563.5	1.60381	603	-12.5319			6008.1	-5.29134	6008.1	95.1809
	1564	1.59381	603.5	-10.6153			6008.11	-5.29134	6008.11	95.5546
	1564.5	1.60381	604	-9.00752			6008.12	-5.26383	6008.12	94.2713
	1565	1.59381	604.5	-11.3624			6008.13	-5.29134	6008.13	94.775
	1565.5	1.5588	605	-9.49478			6008.14	-5.29383	6008.14	95.3597
	1566	1.5588	605.5	-11.2489			6008.15	-5.28383	6008.15	94.8885
	1566.5	1.5663	606	-12.3855			6008.16	-5.27634	6008.16	95.0834
	1567	1.5613	606.5	-11.0376			6008.17	-5.28883	6008.17	95.0184
	1567.5	1.5663	607	-10.7777			6008.18	-5.29134	6008.18	94.5962
	1568	1.5313	607.5	-8.74766			6008.19	-5.27383	6008.19	95.1323
	1568.5	1.5488	608	-9.18605			6008.2	-5.28883	6008.2	93.8166
	1569	1.60881	608.5	-12.1906			6008.21	-5.29634	6008.21	95.3108
	1569.5	1.5738	609	-11.3463			6008.22	-5.31884	6008.22	94.6125
	1570	1.61131	609.5	-10.4043			6008.23	-5.29383	6008.23	95.4246
	1570.5	1.5413	610	-9.99814			6008.24	-5.28883	6008.24	94.0278
	1571	1.5763	610.5	-7.75678			6008.25	-5.29883	6008.25	94.986
	1571.5	1.59881	611	-9.26739			6008.26	-5.29883	6008.26	94.6611
	1572	1.5863	611.5	-10.4204			6008.27	-5.30134	6008.27	95.4246
	1572.5	1.5613	612	-9.78713			6008.28	-5.30384	6008.28	97.0649
	1573	1.5588	612.5	-9.00752			6008.29	-5.30634	6008.29	95.5382
	1573.5	1.5363	613	-8.74766			6008.3	-5.29634	6008.3	93.3943
	1574	1.5363	613.5	-10.4368			6008.31	-5.29634	6008.31	94.1253
	1574.5	1.5488	614	-10.7616			6008.32	-5.30134	6008.32	95.9605
	1575	1.5438	614.5	-9.15357			6008.33	-5.27634	6008.33	94.8074
	1575.5	1.5438	615	-12.6618			6008.34	-5.27883	6008.34	95.863
	1576	1.5538	615.5	-12.7753			6008.35	-5.32134	6008.35	95.4246
	1576.5	1.5713	616	-7.49692			6008.36	-5.30884	6008.36	94.0603
	1577	1.5613	616.5	-10.0306			6008.37	-5.31384	6008.37	95.928
	1577.5	1.61631	617	-11.2325			6008.38	-5.30134	6008.38	95.4571
	1578	1.59881	617.5	-11.7034			6008.39	-5.30384	6008.39	95.6195
	1578.5	1.5563	618	-11.8008			6008.4	-5.28883	6008.4	96.2367
	1579	1.5713	618.5	-11.3788			6008.41	-5.28383	6008.41	94.4662
	1579.5	1.5613	619	-11.2			6008.42	-5.27634	6008.42	95.863
	1580	1.57881	619.5	-10.3879			6008.43	-5.28634	6008.43	95.2947
	1580.5	1.5513	620	-8.58524			6008.44	-5.31384	6008.44	96.3828
	1581	1.5363	620.5	-10.258			6008.45	-5.29134	6008.45	94.0764
	1581.5	1.5313	621	-12.0121			6008.46	-5.29634	6008.46	95.4246
	1582	1.5438	621.5	-10.0145			6008.47	-5.27133	6008.47	94.2552
	1582.5	1.5338	622	-9.93317			6008.48	-5.29634	6008.48	93.4917
	1583	1.5263	622.5	-10.0956			6008.49	-5.28634	6008.49	95.8305
	1583.5	1.5063	623	-11.2164			6008.5	-5.29383	6008.5	96.0743
	1584	1.5438	623.5	-9.13746			6008.51	-5.29634	6008.51	94.0278
	1584.5	1.5338	624	-9.36484			6008.52	-5.29883	6008.52	95.0184
	1585	1.5313	624.5	-10.0795			6008.53	-5.28634	6008.53	95.3758
	1585.5	1.5738	625	-10.7453			6008.54	-5.30134	6008.54	94.8235
	1586	1.5738	625.5	-10.8266			6008.55	-5.30634	6008.55	95.0998
	1586.5	1.5913	626	-10.7941			6008.56	-5.28134	6008.56	94.4501
	1587	1.5638	626.5	-12.4344			6008.57	-5.30634	6008.57	95.5707
	1587.5	1.5688	627	-12.7917			6008.58	-5.30384	6008.58	95.587
	1588	1.5613	627.5	-9.54337			6008.59	-5.31134	6008.59	94.2388
	1588.5	1.58381	628	-10.193			6008.6	-5.29634	6008.6	95.8794
	1589	1.5238	628.5	-10.5828			6008.61	-5.31634	6008.61	94.9535
	1589.5	1.5338	629	-10.8752			6008.62	-5.30384	6008.62	94.6125
	1590	1.5288	629.5	-10.5179			6008.63	-5.28383	6008.63	94.986
	1590.5	1.5163	630	-11.7684			6008.64	-5.30134	6008.64	94.8074
	1591	1.5238	630.5	-11.6384			6008.65	-5.31634	6008.65	95.4571
	1591.5	1.5163	631	-9.91706			6008.66	-5.29634	6008.66	95.3921
	1592	1.5338	631.5	-10.5018			6008.67	-5.27883	6008.67	94.0928
	1592.5	1.5313	632	-12.0121			6008.68	-5.28634	6008.68	94.7911
	1593	1.5363	632.5	-10.1606			6008.69	-5.28883	6008.69	95.4407
	1593.5	1.5313	633	-12.6454			6008.7	-5.28134	6008.7	96.805
	1594	1.5313	633.5	-8.17907			6008.71	-5.27634	6008.71	94.0439
	1594.5	1.5313	634	-9.73827			6008.72	-5.30884	6008.72	94.5151
	1595	1.5588	634.5	-12.2231			6008.73	-5.28883	6008.73	96.0904
	1595.5	1.5738	635	-11.4438			6008.74	-5.29634	6008.74	94.3038
	1596	1.5563	635.5	-9.21854			6008.75	-5.29134	6008.75	95.8955
	1596.5	1.5638	636	-9.55974			6008.76	-5.30884	6008.76	96.6426
	1597	1.5063	636.5	-8.99115			6008.77	-5.25133	6008.77	94.4662
	1597.5	1.5288	637	-12.5319			6008.78	-5.28383	6008.78	96.5777
	1598	1.5063	637.5	-11.7522			6008.79	-5.28883	6008.79	96.0093
	1598.5	1.47879	638	-12.8728			6008.8	-5.28134	6008.8	95.5707
	1599	1.5238	638.5	-10.3718			6008.81	-5.29634	6008.81	97.6171
	1599.5	1.5163	639	-10.5828			6008.82	-5.30884	6008.82	95.0023
	1600	1.5413	639.5	-11.3463			6008.83	-5.28383	6008.83	94.645
	1600.5	1.5313	640	-12.548			6008.84	-5.30384	6008.84	95.1972
	1601	1.5238	640.5	-10.6317			6008.85	-5.30384	6008.85	93.9954
	1601.5	1.5438	641	-12.483			6008.86	-5.28383	6008.86	96.1717
	1602	1.5813	641.5	-9.10497			6008.87	-5.29883	6008.87	94.7911
	1602.5	1.61881	642	-11.4599			6008.88	-5.30634	6008.88	94.8724
	1603	1.61881	642.5	-12.8567			6008.89	-5.30384	6008.89	95.1972
	1603.5	1.5738	643	-12.1257			6008.9	-5.29134	6008.9	95.9444
	1604	1.5338	643.5	-10.5179			6008.91	-5.29634	6008.91	94.8235
	1604.5	1.5188	644	-10.6153			6008.92	-5.30884	6008.92	95.863
	1605	1.5263	644.5	-10.5179			6008.93	-5.28883	6008.93	94.8885
	1605.5	1.48879	645	-10.2094			6008.94	-5.30134	6008.94	96.0579
	1606	1.51379	645.5	-11.9147			6008.95	-5.28634	6008.95	94.3038
	1606.5	1.5063	646	-10.6803			6008.96	-5.30134	6008.96	97.1299
	1607	1.48879	646.5	-11.265			6008.97	-5.28383	6008.97	94.5151
	1607.5	1.5013	647	-10.4043			6008.98	-5.28383	6008.98	95.2947
	1608	1.5363	647.5	-8.66632			6008.99	-5.28883	6008.99	95.4732
	1608.5	1.5338	648	-11.1351			6009	-5.27883	6009	93.2318
	1609	1.5563	648.5	-12.7753			6009.01	-5.31384	6009.01	95.1159
	1609.5	1.59381	649	-13.279			6009.02	-5.30134	6009.02	95.2783
	1610	1.57881	649.5	-10.4693			6009.03	-5.28634	6009.03	96.4802
	1610.5	1.5413	650	-9.26739			6009.04	-5.29383	6009.04	93.6866
	1611	1.5413	650.5	-10.4854			6009.05	-5.29634	6009.05	95.3921
	1611.5	1.51379	651	-11.3788			6009.06	-5.29634	6009.06	94.921
	1612	1.5288	651.5	-9.86821			6009.07	-5.28883	6009.07	95.9119
	1612.5	1.50379	652	-10.924			6009.08	-5.28883	6009.08	94.6775
	1613	1.50879	652.5	-12.7104			6009.09	-5.30134	6009.09	96.0254
	1613.5	1.5413	653	-11.7684			6009.1	-5.29383	6009.1	95.587
	1614	1.4963	653.5	-11.9147			6009.11	-5.26633	6009.11	94.2227
	1614.5	1.47379	654	-11.6709			6009.12	-5.32634	6009.12	95.7006
	1615	1.5113	654.5	-11.7034			6009.13	-5.30134	6009.13	95.0998
	1615.5	1.4863	655	-11.5412			6009.14	-5.29883	6009.14	95.2133
	1616	1.5313	655.5	-11.1514			6009.15	-5.28883	6009.15	95.4896
	1616.5	1.5588	656	-10.7453			6009.16	-5.27883	6009.16	95.0184
	1617	1.5613	656.5	-10.3069			6009.17	-5.28383	6009.17	94.5312
	1617.5	1.5813	657	-10.989			6009.18	-5.28634	6009.18	94.7261
	1618	1.5413	657.5	-10.1606			6009.19	-5.29383	6009.19	94.9535
	1618.5	1.5663	658	-11.3624			6009.2	-5.30134	6009.2	96.2692
	1619	1.5388	658.5	-11.5087			6009.21	-5.29134	6009.21	94.6936
	1619.5	1.5413	659	-10.7128			6009.22	-5.30384	6009.22	95.2947
	1620	1.5413	659.5	-10.5667			6009.23	-5.30634	6009.23	94.7261
	1620.5	1.51379	660	-10.7777			6009.24	-5.27883	6009.24	95.2458
	1621	1.4963	660.5	-12.4344			6009.25	-5.31134	6009.25	95.7494
	1621.5	1.5163	661	-10.6967			6009.26	-5.29634	6009.26	96.3991
	1622	1.5013	661.5	-10.2094			6009.27	-5.29383	6009.27	93.979
	1622.5	1.49879	662	-11.6548			6009.28	-5.31134	6009.28	95.2622
	1623	1.5063	662.5	-14.1396			6009.29	-5.29634	6009.29	94.9049
	1623.5	1.5163	663	-12.0607			6009.3	-5.29634	6009.3	96.6101
	1624	1.50879	663.5	-12.1096			6009.31	-5.30884	6009.31	94.2713
	1624.5	1.5213	664	-11.3949			6009.32	-5.28634	6009.32	95.0509
	1625	1.5388	664.5	-10.4693			6009.33	-5.30384	6009.33	93.1833
	1625.5	1.5413	665	-11.9147			6009.34	-5.30134	6009.34	94.2713
	1626	1.58381	665.5	-11.7684			6009.35	-5.29383	6009.35	96.3341
	1626.5	1.50879	666	-11.265			6009.36	-5.29634	6009.36	95.5707
	1627	1.5388	666.5	-11.9147			6009.37	-5.28383	6009.37	94.986
	1627.5	1.5213	667	-10.8266			6009.38	-5.31384	6009.38	95.0834
	1628	1.5438	667.5	-10.7777			6009.39	-5.30134	6009.39	93.1669
	1628.5	1.5488	668	-10.7941			6009.4	-5.28634	6009.4	95.4896
	1629	1.5288	668.5	-11.6223			6009.41	-5.30634	6009.41	94.8074
	1629.5	1.5238	669	-10.7292			6009.42	-5.30634	6009.42	94.1739
	1630	1.50379	669.5	-9.65719			6009.43	-5.28383	6009.43	95.7494
	1630.5	1.5288	670	-10.4043			6009.44	-5.28883	6009.44	94.6125
	1631	1.4963	670.5	-8.84511			6009.45	-5.31134	6009.45	95.7006
	1631.5	1.46379	671	-11.5249			6009.46	-5.30134	6009.46	95.0509
	1632	1.48129	671.5	-11.4924			6009.47	-5.30384	6009.47	94.4826
	1632.5	1.5063	672	-10.7292			6009.48	-5.30134	6009.48	95.9605
	1633	1.5213	672.5	-9.38095			6009.49	-5.29634	6009.49	93.7355
	1633.5	1.5563	673	-9.25102			6009.5	-5.29383	6009.5	94.8885
	1634	1.5113	673.5	-9.49478			6009.51	-5.30634	6009.51	95.2947
	1634.5	1.50379	674	-12.0932			6009.52	-5.30134	6009.52	93.638
	1635	1.5213	674.5	-14.2046			6009.53	-5.29634	6009.53	95.8794
	1635.5	1.51379	675	-12.418			6009.54	-5.30134	6009.54	97.3897
	1636	1.5413	675.5	-11.8008			6009.55	-5.28383	6009.55	93.5731
	1636.5	1.5113	676	-11.4113			6009.56	-5.30384	6009.56	94.6286
	1637	1.5513	676.5	-11.2325			6009.57	-5.33134	6009.57	94.0115
	1637.5	1.58881	677	-11.9796			6009.58	-5.30384	6009.58	96.4477
	1638	1.5388	677.5	-12.7104			6009.59	-5.32884	6009.59	95.1484
	1638.5	1.46379	678	-10.9565			6009.6	-5.30634	6009.6	94.6775
	1639	1.5163	678.5	-10.0145			6009.61	-5.28134	6009.61	95.2947
	1639.5	1.5413	679	-10.8102			6009.62	-5.30884	6009.62	95.0834
	1640	1.5463	679.5	-11.1351			6009.63	-5.29883	6009.63	96.3017
	1640.5	1.5463	680	-12.1096			6009.64	-5.31134	6009.64	94.3363
	1641	1.5338	680.5	-12.1096			6009.65	-5.29134	6009.65	94.58
	1641.5	1.5388	681	-8.65021			6009.66	-5.29134	6009.66	94.1903
	1642	1.4963	681.5	-10.2255			6009.67	-5.29883	6009.67	96.935
	1642.5	1.5163	682	-9.96566			6009.68	-5.29134	6009.68	94.6611
	1643	1.4963	682.5	-11.7359			6009.69	-5.28883	6009.69	94.7911
	1643.5	1.49379	683	-12.5155			6009.7	-5.31634	6009.7	94.7586
	1644	1.49879	683.5	-9.55974			6009.71	-5.31134	6009.71	94.0603
	1644.5	1.5013	684	-12.142			6009.72	-5.28883	6009.72	96.1068
	1645	1.5213	684.5	-10.5018			6009.73	-5.29383	6009.73	95.2947
	1645.5	1.4863	685	-12.8892			6009.74	-5.28134	6009.74	95.5221
	1646	1.46379	685.5	-11.7034			6009.75	-5.29134	6009.75	94.4662
	1646.5	1.47129	686	-12.6293			6009.76	-5.30884	6009.76	96.3017
	1647	1.49879	686.5	-12.3045			6009.77	-5.29883	6009.77	96.1717
	1647.5	1.49879	687	-12.7104			6009.78	-5.29383	6009.78	95.4571
	1648	1.51379	687.5	-9.23491			6009.79	-5.32134	6009.79	95.5546
	1648.5	1.5513	688	-12.6779			6009.8	-5.30634	6009.8	94.5962
	1649	1.5013	688.5	-13.8962			6009.81	-5.28634	6009.81	94.3688
	1649.5	1.50379	689	-10.7777			6009.82	-5.30134	6009.82	96.3991
	1650	1.5238	689.5	-10.4854			6009.83	-5.30634	6009.83	93.3293
	1650.5	1.5213	690	-12.2556			6009.84	-5.30384	6009.84	96.3017
	1651	1.5013	690.5	-9.93317			6009.85	-5.30884	6009.85	94.9374
	1651.5	1.5188	691	-11.6384			6009.86	-5.30634	6009.86	94.8399
	1652	1.4913	691.5	-10.4368			6009.87	-5.29883	6009.87	95.1972
	1652.5	1.50879	692	-9.91706			6009.88	-5.30134	6009.88	95.0834
	1653	1.46879	692.5	-10.8916			6009.89	-5.29883	6009.89	95.5382
	1653.5	1.46879	693	-11.4599			6009.9	-5.31134	6009.9	97.7795
	1654	1.47879	693.5	-11.7684			6009.91	-5.32634	6009.91	94.3038
	1654.5	1.5163	694	-12.2881			6009.92	-5.30384	6009.92	94.5637
	1655	1.4963	694.5	-12.2881			6009.93	-5.30634	6009.93	94.8074
	1655.5	1.5163	695	-10.8591			6009.94	-5.30134	6009.94	95.2458
	1656	1.5363	695.5	-11.7847			6009.95	-5.30884	6009.95	95.4407
	1656.5	1.5288	696	-11.5412			6009.96	-5.30884	6009.96	94.4987
	1657	1.5188	696.5	-12.5643			6009.97	-5.32634	6009.97	95.0998
	1657.5	1.51379	697	-12.7104			6009.98	-5.30384	6009.98	96.4316
	1658	1.5588	697.5	-14.7407			6009.99	-5.31384	6009.99	94.1739
	1658.5	1.5563	698	-11.5087			6010	-5.31384	6010	94.71
	1659	1.5188	698.5	-12.3694			6010.01	-5.30634	6010.01	96.1229
	1659.5	1.4963	699	-12.142			6010.02	-5.30384	6010.02	95.0184
	1660	1.4963	699.5	-13.1815			6010.03	-5.31134	6010.03	96.6101
	1660.5	1.49379	700	-12.272			6010.04	-5.29383	6010.04	93.3943
	1661	1.5013	700.5	-13.6524			6010.05	-5.31384	6010.05	95.6031
	1661.5	1.48129	701	-13.5713			6010.06	-5.33384	6010.06	94.5151
	1662	1.5013	701.5	-12.418			6010.07	-5.32634	6010.07	95.5382
	1662.5	1.48129	702	-13.3276			6010.08	-5.28883	6010.08	94.6125
	1663	1.48129	702.5	-11.4113			6010.09	-5.31634	6010.09	95.8469
	1663.5	1.5263	703	-12.6943			6010.1	-5.30884	6010.1	96.1717
	1664	1.49879	703.5	-11.9147			6010.11	-5.30634	6010.11	95.3108
	1664.5	1.5213	704	-12.418			6010.12	-5.30134	6010.12	95.928
	1665	1.5363	704.5	-10.6803			6010.13	-5.27634	6010.13	95.6356
	1665.5	1.5538	705	-10.4693			6010.14	-5.28383	6010.14	95.6031
	1666	1.5363	705.5	-13.5874			6010.15	-5.29883	6010.15	93.2643
	1666.5	1.5188	706	-13.3439			6010.16	-5.31634	6010.16	95.9929
	1667	1.5288	706.5	-12.8242			6010.17	-5.31634	6010.17	95.8469
	1667.5	1.4913	707	-11.9957			6010.18	-5.30134	6010.18	96.3503
	1668	1.48879	707.5	-12.418			6010.19	-5.30134	6010.19	95.1159
	1668.5	1.4863	708	-12.4669			6010.2	-5.31884	6010.2	95.2783
	1669	1.49879	708.5	-12.9702			6010.21	-5.29383	6010.21	94.9049
	1669.5	1.4913	709	-10.8591			6010.22	-5.29134	6010.22	94.0764
	1670	1.48879	709.5	-12.9053			6010.23	-5.30134	6010.23	95.4407
	1670.5	1.4863	710	-10.6478			6010.24	-5.30634	6010.24	95.652
	1671	1.4913	710.5	-12.9541			6010.25	-5.30634	6010.25	93.1019
	1671.5	1.5013	711	-13.49			6010.26	-5.31634	6010.26	95.7981
	1672	1.47879	711.5	-13.6363			6010.27	-5.29383	6010.27	95.0998
	1672.5	1.5313	712	-12.7104			6010.28	-5.30384	6010.28	96.1717
	1673	1.5213	712.5	-10.3879			6010.29	-5.31384	6010.29	94.5962
	1673.5	1.4863	713	-12.8892			6010.3	-5.31634	6010.3	94.2227
	1674	1.5513	713.5	-14.3834			6010.31	-5.30134	6010.31	95.9929
	1674.5	1.5238	714	-13.0191			6010.32	-5.31134	6010.32	95.6195
	1675	1.5313	714.5	-11.7684			6010.33	-5.30634	6010.33	95.4082
	1675.5	1.5163	715	-11.7684			6010.34	-5.29883	6010.34	94.775
	1676	1.5263	715.5	-11.9471			6010.35	-5.31134	6010.35	96.6426
	1676.5	1.5288	716	-12.4994			6010.36	-5.32884	6010.36	94.7911
	1677	1.4863	716.5	-11.5573			6010.37	-5.28883	6010.37	96.1393
	1677.5	1.50379	717	-13.0027			6010.38	-5.31634	6010.38	94.2552
	1678	1.4963	717.5	-13.7662			6010.39	-5.30884	6010.39	95.928
	1678.5	1.50879	718	-13.3115			6010.4	-5.31384	6010.4	95.2947
	1679	1.47879	718.5	-11.5249			6010.41	-5.30634	6010.41	94.4826
	1679.5	1.51379	719	-13.8473			6010.42	-5.30884	6010.42	95.4407
	1680	1.48129	719.5	-13.2626			6010.43	-5.29634	6010.43	96.3178
	1680.5	1.47629	720	-15.0817			6010.44	-5.31134	6010.44	95.7656
	1681	1.4963	720.5	-15.0167			6010.45	-5.28634	6010.45	94.1253
	1681.5	1.51379	721	-14.0422			6010.46	-5.31134	6010.46	96.0254
	1682	1.5463	721.5	-11.7522			6010.47	-5.29883	6010.47	94.7425
	1682.5	1.5163	722	-13.8637			6010.48	-5.31134	6010.48	95.6031
	1683	1.5513	722.5	-12.7429			6010.49	-5.30634	6010.49	93.8815
	1683.5	1.4963	723	-12.6779			6010.5	-5.31134	6010.5	96.1068
	1684	1.51379	723.5	-14.5619			6010.51	-5.30384	6010.51	93.8979
	1684.5	1.50379	724	-11.6548			6010.52	-5.28883	6010.52	95.4082
	1685	1.50879	724.5	-12.8403			6010.53	-5.30634	6010.53	94.775
	1685.5	1.4913	725	-12.3531			6010.54	-5.32634	6010.54	95.0834
	1686	1.5188	725.5	-12.4344			6010.55	-5.31884	6010.55	96.0904
	1686.5	1.5438	726	-11.4924			6010.56	-5.28883	6010.56	95.2783
	1687	1.5363	726.5	-13.3115			6010.57	-5.33634	6010.57	95.863
	1687.5	1.5213	727	-11.2814			6010.58	-5.30134	6010.58	95.4246
	1688	1.5713	727.5	-11.3624			6010.59	-5.27634	6010.59	94.8235
	1688.5	1.5738	728	-10.5179			6010.6	-5.30884	6010.6	95.2947
	1689	1.5663	728.5	-13.2951			6010.61	-5.28883	6010.61	95.0834
	1689.5	1.5763	729	-14.9192			6010.62	-5.30384	6010.62	95.2947
	1690	1.5063	729.5	-12.8078			6010.63	-5.30634	6010.63	95.0023
	1690.5	1.45629	730	-10.8266			6010.64	-5.32134	6010.64	94.7261
	1691	1.5213	730.5	-11.9796			6010.65	-5.30384	6010.65	94.7586
	1691.5	1.48129	731	-14.6433			6010.66	-5.32384	6010.66	94.9698
	1692	1.45629	731.5	-13.9286			6010.67	-5.31634	6010.67	94.3527
	1692.5	1.47379	732	-11.3624			6010.68	-5.28883	6010.68	95.1809
	1693	1.47879	732.5	-14.6758			6010.69	-5.29134	6010.69	95.5382
	1693.5	1.47379	733	-9.52726			6010.7	-5.27883	6010.7	95.8955
	1694	1.48379	733.5	-12.5155			6010.71	-5.29383	6010.71	95.0998
	1694.5	1.46129	734	-13.6849			6010.72	-5.30134	6010.72	94.9535
	1695	1.4913	734.5	-12.0771			6010.73	-5.32384	6010.73	95.6195
	1695.5	1.49379	735	-14.5619			6010.74	-5.29634	6010.74	94.3363
	1696	1.5313	735.5	-10.8916			6010.75	-5.30384	6010.75	94.5962
	1696.5	1.5113	736	-12.7267			6010.76	-5.30884	6010.76	96.0254
	1697	1.5438	736.5	-13.0191			6010.77	-5.29883	6010.77	96.4802
	1697.5	1.5388	737	-14.0586			6010.78	-5.30384	6010.78	95.5057
	1698	1.5338	737.5	-13.425			6010.79	-5.29883	6010.79	94.2064
	1698.5	1.5188	738	-13.8798			6010.8	-5.30134	6010.8	96.4802
	1699	1.48879	738.5	-12.9702			6010.81	-5.29383	6010.81	95.0998
	1699.5	1.44629	739	-12.2231			6010.82	-5.31134	6010.82	95.1972
	1700	1.45378	739.5	-12.8403			6010.83	-5.30634	6010.83	95.3597
	1700.5	1.44378	740	-12.6454			6010.84	-5.30884	6010.84	92.7935
	1701	1.45129	740.5	-14.9192			6010.85	-5.30134	6010.85	95.3758
	1701.5	1.42878	741	-12.142			6010.86	-5.31384	6010.86	95.4082
	1702	1.46379	741.5	-11.4113			6010.87	-5.29383	6010.87	94.3202
	1702.5	1.41628	742	-13.0352			6010.88	-5.30634	6010.88	94.3851
	1703	1.45879	742.5	-14.1235			6010.89	-5.29134	6010.89	96.2367
	1703.5	1.45129	743	-13.8637			6010.9	-5.30384	6010.9	94.2552
	1704	1.47129	743.5	-14.3995			6010.91	-5.30134	6010.91	96.6751
	1704.5	1.50879	744	-12.8242			6010.92	-5.32634	6010.92	94.986
	1705	1.5338	744.5	-11.2325			6010.93	-5.30884	6010.93	95.4246
	1705.5	1.5213	745	-12.3206			6010.94	-5.29134	6010.94	94.8724
	1706	1.5188	745.5	-13.8637			6010.95	-5.31884	6010.95	95.1484
	1706.5	1.5263	746	-13.9936			6010.96	-5.28883	6010.96	95.3921
	1707	1.5113	746.5	-13.6688			6010.97	-5.30884	6010.97	95.1972
	1707.5	1.48129	747	-11.8822			6010.98	-5.31634	6010.98	95.2947
	1708	1.47629	747.5	-11.9308			6010.99	-5.29634	6010.99	96.9999
	1708.5	1.42878	748	-12.9216			6011	-5.29134	6011	94.8885
	1709	1.44129	748.5	-15.098			6011.01	-5.31134	6011.01	95.2783
	1709.5	1.46129	749	-13.3764			6011.02	-5.31134	6011.02	96.3341
	1710	1.48879	749.5	-12.7104			6011.03	-5.32134	6011.03	96.9838
	1710.5	1.47379	750	-13.7012			6011.04	-5.31134	6011.04	94.58
	1711	1.42628	750.5	-13.1002			6011.05	-5.29634	6011.05	94.4987
	1711.5	1.47129	751	-12.207			6011.06	-5.28634	6011.06	94.4176
	1712	1.4963	751.5	-14.2535			6011.07	-5.30134	6011.07	95.4571
	1712.5	1.47629	752	-13.5549			6011.08	-5.30134	6011.08	95.0509
	1713	1.4963	752.5	-14.8706			6011.09	-5.29883	6011.09	95.5221
	1713.5	1.50379	753	-12.6943			6011.1	-5.29883	6011.1	94.1253
	1714	1.4863	753.5	-14.6433			6011.11	-5.30134	6011.11	94.4013
	1714.5	1.46879	754	-15.2605			6011.12	-5.30134	6011.12	95.2133
	1715	1.49379	754.5	-14.5944			6011.13	-5.30134	6011.13	95.0998
	1715.5	1.48379	755	-14.6594			6011.14	-5.28634	6011.14	96.2528
	1716	1.47379	755.5	-15.0006			6011.15	-5.30634	6011.15	94.775
	1716.5	1.47629	756	-11.8172			6011.16	-5.29883	6011.16	96.1717
	1717	1.47129	756.5	-14.0097			6011.17	-5.29634	6011.17	93.768
	1717.5	1.48379	757	-14.9356			6011.18	-5.30134	6011.18	94.8885
	1718	1.45129	757.5	-12.7753			6011.19	-5.28634	6011.19	94.6125
	1718.5	1.46379	758	-15.6989			6011.2	-5.31134	6011.2	95.9444
	1719	1.44878	758.5	-12.6454			6011.21	-5.29883	6011.21	96.1554
	1719.5	1.46629	759	-13.8798			6011.22	-5.30884	6011.22	95.7656
	1720	1.45129	759.5	-12.7592			6011.23	-5.31634	6011.23	95.4246
	1720.5	1.4863	760	-12.6943			6011.24	-5.29634	6011.24	96.2853
	1721	1.47879	760.5	-12.3694			6011.25	-5.31134	6011.25	95.3921
	1721.5	1.47379	761	-14.7568			6011.26	-5.30634	6011.26	94.856
	1722	1.47379	761.5	-12.8078			6011.27	-5.29634	6011.27	94.0115
	1722.5	1.47379	762	-14.3184			6011.28	-5.29134	6011.28	96.3666
	1723	1.4963	762.5	-13.5225			6011.29	-5.30134	6011.29	93.7355
	1723.5	1.5013	763	-14.7568			6011.3	-5.28634	6011.3	95.7981
	1724	1.45629	763.5	-16.9171			6011.31	-5.30134	6011.31	95.8794
	1724.5	1.42628	764	-15.4229			6011.32	-5.30884	6011.32	95.9119
	1725	1.46129	764.5	-12.2556			6011.33	-5.28134	6011.33	94.6936
	1725.5	1.5188	765	-12.7592			6011.34	-5.31884	6011.34	94.775
	1726	1.47129	765.5	-14.0261			6011.35	-5.29383	6011.35	94.9374
	1726.5	1.42128	766	-14.9842			6011.36	-5.31384	6011.36	95.2947
	1727	1.48129	766.5	-15.6827			6011.37	-5.29134	6011.37	95.6031
	1727.5	1.47629	767	-14.3346			6011.38	-5.31634	6011.38	94.7425
	1728	1.5163	767.5	-14.3346			6011.39	-5.31634	6011.39	95.6356
	1728.5	1.4963	768	-14.0097			6011.4	-5.28383	6011.4	94.1089
	1729	1.43129	768.5	-15.309			6011.41	-5.28634	6011.41	94.2552
	1729.5	1.44878	769	-14.4645			6011.42	-5.30884	6011.42	94.4501
	1730	1.44378	769.5	-16.2186			6011.43	-5.30634	6011.43	95.5707
	1730.5	1.42128	770	-14.6758			6011.44	-5.28134	6011.44	94.1414
	1731	1.47379	770.5	-14.2046			6011.45	-5.30634	6011.45	95.7819
	1731.5	1.40878	771	-15.3579			6011.46	-5.29634	6011.46	95.2783
	1732	1.44629	771.5	-13.5225			6011.47	-5.31134	6011.47	95.0184
	1732.5	1.42628	772	-15.0492			6011.48	-5.31634	6011.48	95.1809
	1733	1.41628	772.5	-13.6849			6011.49	-5.28383	6011.49	96.724
	1733.5	1.41878	773	-14.9681			6011.5	-5.29883	6011.5	96.0743
	1734	1.44378	773.5	-14.5619			6011.51	-5.31134	6011.51	95.0348
	1734.5	1.41378	774	-17.112			6011.52	-5.29883	6011.52	92.5661
	1735	1.46129	774.5	-14.9517			6011.53	-5.29134	6011.53	95.1809
	1735.5	1.48379	775	-14.5944			6011.54	-5.30634	6011.54	95.7006
	1736	1.5163	775.5	-14.4809			6011.55	-5.30134	6011.55	94.2064
	1736.5	1.48129	776	-16.1375			6011.56	-5.28383	6011.56	94.2713
	1737	1.42378	776.5	-16.5598			6011.57	-5.28383	6011.57	95.1159
	1737.5	1.4963	777	-16.9007			6011.58	-5.29883	6011.58	96.2203
	1738	1.40878	777.5	-15.6014			6011.59	-5.29134	6011.59	95.1647
	1738.5	1.43629	778	-15.5528			6011.6	-5.30384	6011.6	95.0834
	1739	1.41878	778.5	-13.1976			6011.61	-5.31634	6011.61	95.5546
	1739.5	1.41628	779	-14.0097			6011.62	-5.28883	6011.62	95.7819
	1740	1.42878	779.5	-16.1536			6011.63	-5.28634	6011.63	94.6125
	1740.5	1.44629	780	-18.8497			6011.64	-5.30384	6011.64	96.0579
	1741	1.42628	780.5	-15.098			6011.65	-5.31384	6011.65	95.7819
	1741.5	1.41378	781	-14.7407			6011.66	-5.30384	6011.66	94.0278
	1742	1.39128	781.5	-16.3485			6011.67	-5.29383	6011.67	95.1972
	1742.5	1.45629	782	-16.0401			6011.68	-5.29634	6011.68	95.2458
	1743	1.47129	782.5	-14.7568			6011.69	-5.29383	6011.69	95.4896
	1743.5	1.5238	783	-16.8682			6011.7	-5.29383	6011.7	94.2552
	1744	1.49379	783.5	-14.3995			6011.71	-5.30134	6011.71	96.2367
	1744.5	1.5013	784	-16.0562			6011.72	-5.30134	6011.72	94.986
	1745	1.5188	784.5	-12.142			6011.73	-5.29383	6011.73	95.1159
	1745.5	1.4863	785	-16.5759			6011.74	-5.30634	6011.74	95.3758
	1746	1.46879	785.5	-17.6315			6011.75	-5.28883	6011.75	95.5707
	1746.5	1.44378	786	-18.3786			6011.76	-5.30384	6011.76	94.71
	1747	1.50879	786.5	-16.7708			6011.77	-5.29134	6011.77	94.4826
	1747.5	1.4963	787	-15.7963			6011.78	-5.30134	6011.78	95.7006
	1748	1.4863	787.5	-14.156			6011.79	-5.31634	6011.79	96.4316
	1748.5	1.46629	788	-14.7243			6011.8	-5.29134	6011.8	95.1972
	1749	1.48129	788.5	-15.439			6011.81	-5.30884	6011.81	94.8074
	1749.5	1.44629	789	-17.8589			6011.82	-5.29883	6011.82	94.775
	1750	1.44129	789.5	-17.2095			6011.83	-5.28883	6011.83	94.58
	1750.5	1.44878	790	-15.8613			6011.84	-5.27883	6011.84	94.9698
	1751	1.45879	790.5	-15.9101			6011.85	-5.30884	6011.85	95.0673
	1751.5	1.44629	791	-15.6989			6011.86	-5.28134	6011.86	96.5615
	1752	1.44629	791.5	-17.8428			6011.87	-5.29883	6011.87	95.5221
	1752.5	1.45378	792	-17.9563			6011.88	-5.29383	6011.88	94.0928
	1753	1.46379	792.5	-15.4878			6011.89	-5.29634	6011.89	96.0254
	1753.5	1.45378	793	-16.0562			6011.9	-5.28383	6011.9	94.71
	1754	1.44878	793.5	-15.5203			6011.91	-5.30134	6011.91	96.6751
	1754.5	1.44629	794	-18.3461			6011.92	-5.29383	6011.92	95.3597
	1755	1.44878	794.5	-16.6897			6011.93	-5.28634	6011.93	95.0998
	1755.5	1.43129	795	-15.4878			6011.94	-5.30384	6011.94	96.805
	1756	1.43378	795.5	-15.1305			6011.95	-5.30634	6011.95	93.6541
	1756.5	1.49879	796	-14.9681			6011.96	-5.30384	6011.96	97.4222
	1757	1.42628	796.5	-14.221			6011.97	-5.30134	6011.97	93.0208
	1757.5	1.45879	797	-16.0401			6011.98	-5.30884	6011.98	95.6195
	1758	1.46879	797.5	-16.5273			6011.99	-5.30634	6011.99	96.4641
	1758.5	1.43878	798	-17.8103			6012	-5.28883	6012	94.3038
	1759	1.44129	798.5	-15.9587			6012.01	-5.30634	6012.01	95.7819
	1759.5	1.5063	799	-16.9171			6012.02	-5.32884	6012.02	95.3597
	1760	1.5263	799.5	-15.5853			6012.03	-5.30634	6012.03	96.0254
	1760.5	1.47379	800	-18.0377			6012.04	-5.30634	6012.04	94.4501
	1761	1.42128	800.5	-17.7128			6012.05	-5.30884	6012.05	93.1508
	1761.5	1.47129	801	-16.9821			6012.06	-5.30134	6012.06	94.8724
	1762	1.47129	801.5	-16.7222			6012.07	-5.28883	6012.07	96.3828
	1762.5	1.45378	802	-16.8682			6012.08	-5.29883	6012.08	95.4896
	1763	1.46379	802.5	-17.599			6012.09	-5.29383	6012.09	95.5382
	1763.5	1.43629	803	-17.0795			6012.1	-5.28134	6012.1	95.0348
	1764	1.43378	803.5	-18.1512			6012.11	-5.30134	6012.11	95.6031
	1764.5	1.37378	804	-14.221			6012.12	-5.28634	6012.12	96.7564
	1765	1.43129	804.5	-15.309			6012.13	-5.29383	6012.13	94.986
	1765.5	1.43629	805	-15.6664			6012.14	-5.27133	6012.14	96.1554
	1766	1.43629	805.5	-15.6339			6012.15	-5.30884	6012.15	95.863
	1766.5	1.47629	806	-18.6385			6012.16	-5.28883	6012.16	95.9605
	1767	1.45629	806.5	-16.5923			6012.17	-5.29383	6012.17	95.5382
	1767.5	1.50879	807	-14.7568			6012.18	-5.29634	6012.18	94.4013
	1768	1.4963	807.5	-16.1536			6012.19	-5.28883	6012.19	96.4641
	1768.5	1.43878	808	-16.3485			6012.2	-5.29634	6012.2	96.3503
	1769	1.43878	808.5	-17.8264			6012.21	-5.29134	6012.21	94.71
	1769.5	1.41878	809	-19.613			6012.22	-5.29134	6012.22	94.3851
	1770	1.43378	809.5	-17.9077			6012.23	-5.28634	6012.23	95.9444
	1770.5	1.41628	810	-16.2186			6012.24	-5.29383	6012.24	94.8074
	1771	1.40878	810.5	-16.1861			6012.25	-5.30634	6012.25	96.87
	1771.5	1.41628	811	-17.7614			6012.26	-5.30384	6012.26	95.9444
	1772	1.41878	811.5	-18.1351			6012.27	-5.29634	6012.27	93.4106
	1772.5	1.43129	812	-18.8497			6012.28	-5.29134	6012.28	96.3991
	1773	1.39628	812.5	-17.9077			6012.29	-5.30384	6012.29	95.5221
	1773.5	1.41628	813	-16.0725			6012.3	-5.27634	6012.3	95.863
	1774	1.44129	813.5	-15.1466			6012.31	-5.29883	6012.31	95.5382
	1774.5	1.44129	814	-17.1931			6012.32	-5.29383	6012.32	95.6845
	1775	1.43629	814.5	-19.1582			6012.33	-5.28883	6012.33	96.3828
	1775.5	1.45629	815	-18.7359			6012.34	-5.30384	6012.34	94.0928
	1776	1.48879	815.5	-15.5203			6012.35	-5.30634	6012.35	95.6681
	1776.5	1.42878	816	-14.8218			6012.36	-5.30884	6012.36	94.6125
	1777	1.42628	816.5	-17.1281			6012.37	-5.28883	6012.37	96.529
	1777.5	1.44878	817	-17.3719			6012.38	-5.29383	6012.38	96.8539
	1778	1.47629	817.5	-18.1512			6012.39	-5.29383	6012.39	96.0093
	1778.5	1.42878	818	-16.7058			6012.4	-5.30634	6012.4	94.5312
	1779	1.37628	818.5	-15.3254			6012.41	-5.30384	6012.41	95.587
	1779.5	1.37628	819	-15.9587			6012.42	-5.29383	6012.42	94.4337
	1780	1.39878	819.5	-19.0283			6012.43	-5.28383	6012.43	97.5683
	1780.5	1.39878	820	-18.6548			6012.44	-5.28383	6012.44	95.4571
	1781	1.42378	820.5	-18.0377			6012.45	-5.29383	6012.45	95.9929
	1781.5	1.40628	821	-18.6548			6012.46	-5.28383	6012.46	95.652
	1782	1.39628	821.5	-16.6084			6012.47	-5.30634	6012.47	94.1253
	1782.5	1.38878	822	-19.6455			6012.48	-5.26883	6012.48	94.58
	1783	1.41878	822.5	-17.1606			6012.49	-5.29634	6012.49	96.1068
	1783.5	1.41378	823	-19.1257			6012.5	-5.29134	6012.5	96.0579
	1784	1.42878	823.5	-17.7614			6012.51	-5.29883	6012.51	94.5962
	1784.5	1.42128	824	-17.534			6012.52	-5.29383	6012.52	94.0115
	1785	1.41628	824.5	-17.8103			6012.53	-5.30634	6012.53	94.7425
	1785.5	1.37878	825	-18.2487			6012.54	-5.29883	6012.54	96.724
	1786	1.40128	825.5	-18.0213			6012.55	-5.27883	6012.55	95.8305
	1786.5	1.38378	826	-19.1257			6012.56	-5.29634	6012.56	95.8955
	1787	1.38628	826.5	-20.4414			6012.57	-5.29134	6012.57	95.1323
	1787.5	1.40378	827	-18.5574			6012.58	-5.28634	6012.58	95.8955
	1788	1.38378	827.5	-16.4299			6012.59	-5.28383	6012.59	96.3666
	1788.5	1.41628	828	-16.8521			6012.6	-5.29134	6012.6	94.6775
	1789	1.42128	828.5	-19.0771			6012.61	-5.29634	6012.61	96.5452
	1789.5	1.40878	829	-19.548			6012.62	-5.28634	6012.62	94.5637
	1790	1.42878	829.5	-17.453			6012.63	-5.28634	6012.63	95.3921
	1790.5	1.40628	830	-17.5504			6012.64	-5.27383	6012.64	95.4896
	1791	1.43378	830.5	-18.4275			6012.65	-5.28134	6012.65	94.3851
	1791.5	1.41378	831	-17.1281			6012.66	-5.30384	6012.66	94.8724
	1792	1.46879	831.5	-18.8334			6012.67	-5.30134	6012.67	95.3921
	1792.5	1.47879	832	-19.0771			6012.68	-5.30134	6012.68	95.8144
	1793	1.47379	832.5	-20.7013			6012.69	-5.28634	6012.69	94.8074
	1793.5	1.43878	833	-16.9332			6012.7	-5.28883	6012.7	95.0834
	1794	1.38628	833.5	-19.0932			6012.71	-5.27133	6012.71	94.4501
	1794.5	1.42878	834	-19.9703			6012.72	-5.28383	6012.72	94.6286
	1795	1.43878	834.5	-22.6503			6012.73	-5.30634	6012.73	95.5382
	1795.5	1.45629	835	-16.1211			6012.74	-5.29634	6012.74	95.0673
	1796	1.42628	835.5	-18.6224			6012.75	-5.30134	6012.75	95.6681
	1796.5	1.44378	836	-18.0052			6012.76	-5.29134	6012.76	96.8539
	1797	1.42378	836.5	-20.1652			6012.77	-5.28383	6012.77	95.4732
	1797.5	1.44129	837	-20.0191			6012.78	-5.28883	6012.78	96.3017
	1798	1.46129	837.5	-19.7593			6012.79	-5.29134	6012.79	95.9444
	1798.5	1.4863	838	-20.4414			6012.8	-5.30634	6012.8	96.87
	1799	1.46879	838.5	-19.1907			6012.81	-5.29383	6012.81	93.9304
	1799.5	1.43878	839	-19.5969			6012.82	-5.29134	6012.82	96.2042
	1800	1.41878	839.5	-19.337			6012.83	-5.30384	6012.83	94.1253
	1800.5	1.37628	840	-19.3045			6012.84	-5.27883	6012.84	95.5057
	1801	1.39628	840.5	-18.541			6012.85	-5.29134	6012.85	95.9119
	1801.5	1.46629	841	-19.6618			6012.86	-5.29383	6012.86	95.5707
	1802	1.40628	841.5	-18.4761			6012.87	-5.29634	6012.87	96.2042
	1802.5	1.37128	842	-18.9633			6012.88	-5.27634	6012.88	95.3433
	1803	1.37628	842.5	-19.7754			6012.89	-5.29883	6012.89	95.6845
	1803.5	1.42378	843	-22.4715			6012.9	-5.30634	6012.9	96.2042
	1804	1.37878	843.5	-19.8728			6012.91	-5.29134	6012.91	95.6195
	1804.5	1.35878	844	-19.4506			6012.92	-5.29883	6012.92	94.4826
	1805	1.40378	844.5	-20.5389			6012.93	-5.32384	6012.93	95.0673
	1805.5	1.39628	845	-20.0028			6012.94	-5.30134	6012.94	96.529
	1806	1.37628	845.5	-19.8404			6012.95	-5.29134	6012.95	95.928
	1806.5	1.42878	846	-21.0422			6012.96	-5.30384	6012.96	94.856
	1807	1.40378	846.5	-20.1977			6012.97	-5.30884	6012.97	96.2853
	1807.5	1.39378	847	-19.4181			6012.98	-5.26633	6012.98	94.9049
	1808	1.43878	847.5	-20.5064			6012.99	-5.29134	6012.99	95.9605
	1808.5	1.37378	848	-18.8822			6013	-5.28883	6013	96.1717
	1809	1.43378	848.5	-23.0562			6013.01	-5.28883	6013.01	94.9535
	1809.5	1.43129	849	-21.5945			6013.02	-5.29383	6013.02	95.717
	1810	1.37628	849.5	-19.5319			6013.03	-5.28883	6013.03	96.2853
	1810.5	1.41878	850	-20.7174			6013.04	-5.29634	6013.04	94.9049
	1811	1.38878	850.5	-20.5389			6013.05	-5.28134	6013.05	95.7981
	1811.5	1.36627	851	-19.1582			6013.06	-5.28383	6013.06	96.4802
	1812	1.36627	851.5	-20.5389			6013.07	-5.27383	6013.07	94.3038
	1812.5	1.34378	852	-20.4739			6013.08	-5.29883	6013.08	95.4246
	1813	1.36878	852.5	-18.4924			6013.09	-5.29134	6013.09	94.856
	1813.5	1.41378	853	-19.1582			6013.1	-5.27883	6013.1	97.2762
	1814	1.38128	853.5	-20.0516			6013.11	-5.28634	6013.11	95.1159
	1814.5	1.39628	854	-20.7663			6013.12	-5.27133	6013.12	96.4802
	1815	1.41628	854.5	-21.8868			6013.13	-5.29634	6013.13	94.775
	1815.5	1.40878	855	-23.5921			6013.14	-5.28383	6013.14	94.8399
	1816	1.39378	855.5	-20.4251			6013.15	-5.29634	6013.15	94.921
	1816.5	1.38378	856	-21.5295			6013.16	-5.28383	6013.16	97.3087
	1817	1.41378	856.5	-22.0492			6013.17	-5.29383	6013.17	95.6031
	1817.5	1.41128	857	-20.9612			6013.18	-5.29134	6013.18	94.7586
	1818	1.38128	857.5	-22.1142			6013.19	-5.28383	6013.19	94.6286
	1818.5	1.39378	858	-22.293			6013.2	-5.28634	6013.2	94.9049
	1819	1.35378	858.5	-21.5784			6013.21	-5.30634	6013.21	95.6195
	1819.5	1.38378	859	-21.627			6013.22	-5.27883	6013.22	94.4987
	1820	1.40128	859.5	-21.9357			6013.23	-5.29134	6013.23	95.5546
	1820.5	1.38878	860	-21.3671			6013.24	-5.30134	6013.24	96.9025
	1821	1.37128	860.5	-20.7338			6013.25	-5.27634	6013.25	92.9559
	1821.5	1.38628	861	-22.2766			6013.26	-5.29883	6013.26	96.5127
	1822	1.36627	861.5	-18.8334			6013.27	-5.29634	6013.27	96.3341
	1822.5	1.40128	862	-20.0191			6013.28	-5.27883	6013.28	94.0115
	1823	1.39378	862.5	-22.7802			6013.29	-5.28634	6013.29	94.5476
	1823.5	1.37128	863	-18.2487			6013.3	-5.29883	6013.3	94.58
	1824	1.38878	863.5	-21.3671			6013.31	-5.28383	6013.31	96.5452
	1824.5	1.39878	864	-21.351			6013.32	-5.28634	6013.32	96.2042
	1825	1.37378	864.5	-20.6524			6013.33	-5.29383	6013.33	96.2853
	1825.5	1.36627	865	-21.6108			6013.34	-5.28383	6013.34	96.9838
	1826	1.38628	865.5	-21.4645			6013.35	-5.28883	6013.35	93.768
	1826.5	1.36627	866	-23.0726			6013.36	-5.29134	6013.36	95.3597
	1827	1.39878	866.5	-23.8358			6013.37	-5.29883	6013.37	95.5546
	1827.5	1.36127	867	-21.1236			6013.38	-5.28134	6013.38	96.5777
	1828	1.36627	867.5	-21.3996			6013.39	-5.27133	6013.39	95.1809
	1828.5	1.39628	868	-21.6594			6013.4	-5.28134	6013.4	96.6915
	1829	1.32627	868.5	-24.0307			6013.41	-5.29134	6013.41	95.7819
	1829.5	1.35378	869	-22.9102			6013.42	-5.29383	6013.42	94.3202
	1830	1.35878	869.5	-21.1561			6013.43	-5.29383	6013.43	94.6936
	1830.5	1.38128	870	-23.2186			6013.44	-5.29383	6013.44	96.1878
	1831	1.38628	870.5	-22.163			6013.45	-5.29383	6013.45	95.8144
	1831.5	1.39378	871	-20.409			6013.46	-5.29134	6013.46	94.7911
	1832	1.37628	871.5	-20.2302			6013.47	-5.28383	6013.47	96.1068
	1832.5	1.36627	872	-22.2116			6013.48	-5.29383	6013.48	96.935
	1833	1.38128	872.5	-20.6688			6013.49	-5.28383	6013.49	95.1647
	1833.5	1.37628	873	-21.0586			6013.5	-5.28634	6013.5	96.5127
	1834	1.36127	873.5	-20.9612			6013.51	-5.30134	6013.51	94.7425
	1834.5	1.38378	874	-22.5528			6013.52	-5.27634	6013.52	95.863
	1835	1.36878	874.5	-21.4484			6013.53	-5.27383	6013.53	94.6125
	1835.5	1.36878	875	-22.6664			6013.54	-5.28634	6013.54	95.6681
	1836	1.41378	875.5	-21.5134			6013.55	-5.26633	6013.55	96.3017
	1836.5	1.36127	876	-21.7408			6013.56	-5.27634	6013.56	94.4501
	1837	1.41128	876.5	-20.279			6013.57	-5.28383	6013.57	95.2133
	1837.5	1.37878	877	-21.5134			6013.58	-5.28883	6013.58	95.7819
	1838	1.41128	877.5	-22.3904			6013.59	-5.28383	6013.59	95.6681
	1838.5	1.40128	878	-22.6339			6013.6	-5.28634	6013.6	94.1089
	1839	1.38378	878.5	-22.3091			6013.61	-5.29383	6013.61	96.724
	1839.5	1.41128	879	-20.2465			6013.62	-5.28634	6013.62	95.4246
	1840	1.40128	879.5	-20.5714			6013.63	-5.29883	6013.63	95.5057
	1840.5	1.40128	880	-23.3486			6013.64	-5.28634	6013.64	95.0998
	1841	1.38128	880.5	-23.5596			6013.65	-5.28883	6013.65	95.6195
	1841.5	1.39128	881	-22.5528			6013.66	-5.28383	6013.66	94.9535
	1842	1.39378	881.5	-22.9588			6013.67	-5.30634	6013.67	94.3202
	1842.5	1.39878	882	-22.1955			6013.68	-5.28883	6013.68	95.2133
	1843	1.37628	882.5	-22.5853			6013.69	-5.29883	6013.69	96.2692
	1843.5	1.34878	883	-23.4785			6013.7	-5.28634	6013.7	94.6775
	1844	1.34878	883.5	-20.6688			6013.71	-5.29383	6013.71	96.1717
	1844.5	1.35878	884	-15.4553			6013.72	-5.28134	6013.72	95.4732
	1845	1.39128	884.5	-7.22094			6013.73	-5.29134	6013.73	94.7911
	1845.5	1.35127	885	-7.02604			6013.74	-5.28634	6013.74	96.9025
	1846	1.38628	885.5	-2.33231			6013.75	-5.29383	6013.75	94.856
	1846.5	1.40378	886	-6.08402			6013.76	-5.26883	6013.76	95.3597
	1847	1.38128	886.5	-9.65719			6013.77	-5.27133	6013.77	94.3851
	1847.5	1.36127	887	-13.425			6013.78	-5.28883	6013.78	96.6426
	1848	1.37128	887.5	-14.5783			6013.79	-5.29134	6013.79	95.652
	1848.5	1.38128	888	-15.5203			6013.8	-5.26383	6013.8	94.0928
	1849	1.34627	888.5	-15.5039			6013.81	-5.28634	6013.81	94.9535
	1849.5	1.37128	889	-17.2095			6013.82	-5.26883	6013.82	97.1624
	1850	1.36127	889.5	-15.1305			6013.83	-5.28383	6013.83	93.6705
	1850.5	1.36378	890	-14.9192			6013.84	-5.28883	6013.84	95.2783
	1851	1.32377	890.5	-14.6919			6013.85	-5.29883	6013.85	94.7911
	1851.5	1.31627	891	-16.0076			6013.86	-5.30634	6013.86	95.6845
	1852	1.32627	891.5	-14.3346			6013.87	-5.27634	6013.87	96.3666
	1852.5	1.34127	892	-15.439			6013.88	-5.28383	6013.88	95.4407
	1853	1.35627	892.5	-15.4553			6013.89	-5.27634	6013.89	94.8399
	1853.5	1.35627	893	-14.8382			6013.9	-5.29134	6013.9	95.4571
	1854	1.38628	893.5	-14.6108			6013.91	-5.28134	6013.91	96.2853
	1854.5	1.38628	894	-17.3394			6013.92	-5.28134	6013.92	95.7656
	1855	1.43878	894.5	-16.5434			6013.93	-5.28383	6013.93	97.1462
	1855.5	1.43878	895	-17.5504			6013.94	-5.27883	6013.94	95.8305
	1856	1.40378	895.5	-14.6594			6013.95	-5.30634	6013.95	94.1578
	1856.5	1.37378	896	-14.5783			6013.96	-5.28383	6013.96	95.5057
	1857	1.36127	896.5	-15.8127			6013.97	-5.28134	6013.97	97.9256
	1857.5	1.35878	897	-15.228			6013.98	-5.27383	6013.98	94.645
	1858	1.36627	897.5	-13.1976			6013.99	-5.29134	6013.99	94.6125
	1858.5	1.35878	898	-12.5155			6014	-5.27634	6014	96.8214
	1859	1.35127	898.5	-11.9957			6014.01	-5.28634	6014.01	94.2877
	1859.5	1.34127	899	-11.7684			6014.02	-5.30134	6014.02	94.775
	1860	1.37128	899.5	-10.1281			6014.03	-5.27883	6014.03	96.8864
	1860.5	1.32627	900	-10.6642			6014.04	-5.28383	6014.04	95.4082
	1861	1.39128	900.5	-11.0376			6014.05	-5.29883	6014.05	95.7494
	1861.5	1.33878	901	-10.9565			6014.06	-5.28383	6014.06	94.9698
	1862	1.35627	901.5	-8.73129			6014.07	-5.27883	6014.07	93.7355
	1862.5	1.37628	902	-7.05852			6014.08	-5.27383	6014.08	95.7006
	1863	1.39128	902.5	-9.20243			6014.09	-5.30384	6014.09	96.594
	1863.5	1.36127	903	-8.53638			6014.1	-5.28134	6014.1	96.0254
	1864	1.35627	903.5	-5.6781			6014.11	-5.27883	6014.11	95.0834
	1864.5	1.39128	904	-6.7498			6014.12	-5.30634	6014.12	95.9929
	1865	1.37128	904.5	-6.13261			6014.13	-5.29383	6014.13	94.4826
	1865.5	1.36378	905	-8.03302			6014.14	-5.27634	6014.14	96.7725
	1866	1.35627	905.5	-6.27892			6014.15	-5.29383	6014.15	96.6101
	1866.5	1.40628	906	-6.8961			6014.16	-5.29383	6014.16	97.0649
	1867	1.36127	906.5	-8.19544			6014.17	-5.28383	6014.17	94.0603
	1867.5	1.35627	907	-7.31839			6014.18	-5.30134	6014.18	95.8955
	1868	1.36127	907.5	-4.83353			6014.19	-5.28134	6014.19	95.4896
	1868.5	1.36378	908	-5.56428			6014.2	-5.27634	6014.2	94.7261
	1869	1.35378	908.5	-5.3369			6014.21	-5.27883	6014.21	96.2528
	1869.5	1.37628	909	-5.85663			6014.22	-5.28383	6014.22	96.4641
	1870	1.38378	909.5	-5.9216			6014.23	-5.27634	6014.23	94.8885
	1870.5	1.35627	910	-3.79406			6014.24	-5.25633	6014.24	94.0278
	1871	1.37878	910.5	-5.15837			6014.25	-5.26633	6014.25	96.529
	1871.5	1.36878	911	-10.9726			6014.26	-5.29134	6014.26	96.6101
	1872	1.38128	911.5	-11.0865			6014.27	-5.29134	6014.27	95.0998
	1872.5	1.37628	912	-11.5087			6014.28	-5.29134	6014.28	95.2783
	1873	1.36378	912.5	-12.8892			6014.29	-5.28383	6014.29	94.9374
	1873.5	1.37628	913	-12.5804			6014.3	-5.28134	6014.3	94.7586
	1874	1.32877	913.5	-11.0215			6014.31	-5.27133	6014.31	96.4316
	1874.5	1.34878	914	-12.5319			6014.32	-5.26133	6014.32	95.2458
	1875	1.34878	914.5	-12.9866			6014.33	-5.29634	6014.33	96.3178
	1875.5	1.33377	915	-11.7684			6014.34	-5.29383	6014.34	95.5707
	1876	1.36378	915.5	-12.1906			6014.35	-5.28134	6014.35	95.717
	1876.5	1.34627	916	-10.5179			6014.36	-5.29383	6014.36	95.0834
	1877	1.39628	916.5	-10.9402			6014.37	-5.26883	6014.37	96.3991
	1877.5	1.35878	917	-15.0817			6014.38	-5.27634	6014.38	95.8469
	1878	1.37378	917.5	-15.0492			6014.39	-5.28134	6014.39	95.3758
	1878.5	1.36378	918	-15.8288			6014.4	-5.30134	6014.4	95.4896
	1879	1.37878	918.5	-14.3021			6014.41	-5.28634	6014.41	95.7819
	1879.5	1.35627	919	-14.3021			6014.42	-5.26633	6014.42	94.5312
	1880	1.36127	919.5	-14.7407			6014.43	-5.28383	6014.43	95.3433
	1880.5	1.39128	920	-14.091			6014.44	-5.27383	6014.44	96.2853
	1881	1.36378	920.5	-13.7987			6014.45	-5.28634	6014.45	96.3017
	1881.5	1.34127	921	-14.5133			6014.46	-5.28383	6014.46	94.775
	1882	1.36627	921.5	-14.5133			6014.47	-5.30134	6014.47	95.7331
	1882.5	1.36378	922	-17.8913			6014.48	-5.29634	6014.48	95.1323
	1883	1.35378	922.5	-14.6433			6014.49	-5.28383	6014.49	94.4013
	1883.5	1.34127	923	-17.599			6014.5	-5.26883	6014.5	95.6356
	1884	1.33127	923.5	-18.2001			6014.51	-5.27634	6014.51	97.7632
	1884.5	1.33127	924	-15.2116			6014.52	-5.29134	6014.52	96.805
	1885	1.37878	924.5	-17.5504			6014.53	-5.28634	6014.53	96.2692
	1885.5	1.35627	925	-15.8452			6014.54	-5.28634	6014.54	95.4732
	1886	1.32627	925.5	-18.4275			6014.55	-5.30134	6014.55	95.9768
	1886.5	1.35627	926	-15.7638			6014.56	-5.28383	6014.56	96.7725
	1887	1.35878	926.5	-19.0446			6014.57	-5.26133	6014.57	94.2227
	1887.5	1.36127	927	-18.0862			6014.58	-5.28134	6014.58	96.7564
	1888	1.32627	927.5	-16.6084			6014.59	-5.28383	6014.59	95.3758
	1888.5	1.36378	928	-17.7778			6014.6	-5.29134	6014.6	95.6356
	1889	1.33127	928.5	-18.9797			6014.61	-5.29883	6014.61	94.6125
	1889.5	1.37628	929	-18.6548			6014.62	-5.28634	6014.62	95.863
	1890	1.33627	929.5	-18.7523			6014.63	-5.29134	6014.63	95.9119
	1890.5	1.33627	930	-18.1187			6014.64	-5.27133	6014.64	96.2203
	1891	1.37128	930.5	-18.2812			6014.65	-5.27634	6014.65	96.4802
	1891.5	1.35127	931	-18.4599			6014.66	-5.27634	6014.66	95.7656
	1892	1.37128	931.5	-19.7593			6014.67	-5.26883	6014.67	94.856
	1892.5	1.33377	932	-18.2001			6014.68	-5.27133	6014.68	94.8724
	1893	1.39128	932.5	-18.2162			6014.69	-5.29383	6014.69	95.3108
	1893.5	1.35878	933	-17.2419			6014.7	-5.27883	6014.7	96.529
	1894	1.36127	933.5	-16.7547			6014.71	-5.28383	6014.71	94.2552
	1894.5	1.35378	934	-18.0213			6014.72	-5.26133	6014.72	96.2367
	1895	1.36878	934.5	-20.0516			6014.73	-5.29383	6014.73	96.2203
	1895.5	1.35378	935	-18.4924			6014.74	-5.28883	6014.74	97.0488
	1896	1.33878	935.5	-19.1582			6014.75	-5.29883	6014.75	95.5707
	1896.5	1.38128	936	-17.388			6014.76	-5.29634	6014.76	97.1462
	1897	1.37128	936.5	-17.8752			6014.77	-5.29883	6014.77	94.4501
	1897.5	1.37128	937	-17.8264			6014.78	-5.27883	6014.78	96.1717
	1898	1.33878	937.5	-17.9888			6014.79	-5.28634	6014.79	96.1229
	1898.5	1.35627	938	-16.8033			6014.8	-5.27883	6014.8	95.4571
	1899	1.36127	938.5	-18.0862			6014.81	-5.28634	6014.81	95.3921
	1899.5	1.33627	939	-18.0862			6014.82	-5.29634	6014.82	95.2947
	1900	1.36127	939.5	-18.4111			6014.83	-5.28634	6014.83	95.717
	1900.5	1.34378	940	-18.2812			6014.84	-5.30884	6014.84	95.1647
	1901	1.35127	940.5	-18.8822			6014.85	-5.29883	6014.85	95.0509
	1901.5	1.36127	941	-19.548			6014.86	-5.27883	6014.86	95.4732
	1902	1.34878	941.5	-19.5969			6014.87	-5.30134	6014.87	96.3503
	1902.5	1.35627	942	-18.5735			6014.88	-5.28634	6014.88	95.6845
	1903	1.33878	942.5	-19.9217			6014.89	-5.28383	6014.89	95.7006
	1903.5	1.34878	943	-18.8173			6014.9	-5.28883	6014.9	96.5127
	1904	1.35627	943.5	-21.3021			6014.91	-5.29383	6014.91	95.863
	1904.5	1.31877	944	-20.2302			6014.92	-5.27634	6014.92	95.652
	1905	1.33627	944.5	-17.9563			6014.93	-5.29134	6014.93	95.8305
	1905.5	1.34127	945	-18.671			6014.94	-5.27883	6014.94	96.6751
	1906	1.33127	945.5	-19.3045			6014.95	-5.29383	6014.95	95.0184
	1906.5	1.31127	946	-22.3741			6014.96	-5.29883	6014.96	95.0509
	1907	1.32377	946.5	-21.6594			6014.97	-5.28883	6014.97	95.3921
	1907.5	1.32877	947	-22.6828			6014.98	-5.29383	6014.98	94.9374
	1908	1.34627	947.5	-19.9867			6014.99	-5.29134	6014.99	95.3597
	1908.5	1.31127	948	-22.9263			6015	-5.29383	6015	96.7564
	1909	1.28377	948.5	-20.0191			6015.01	-5.28134	6015.01	96.2853
	1909.5	1.32127	949	-22.2116			6015.02	-5.27634	6015.02	95.7331
	1910	1.32877	949.5	-21.1236			6015.03	-5.27634	6015.03	96.4152
	1910.5	1.33627	950	-21.2535			6015.04	-5.29134	6015.04	96.0743
	1911	1.32627	950.5	-18.9633			6015.05	-5.28134	6015.05	95.863
	1911.5	1.32627	951	-20.1166			6015.06	-5.27883	6015.06	95.0673
	1912	1.32377	951.5	-21.3996			6015.07	-5.29634	6015.07	97.7632
	1912.5	1.36127	952	-22.2766			6015.08	-5.28134	6015.08	95.2133
	1913	1.34878	952.5	-22.5853			6015.09	-5.27883	6015.09	93.9954
	1913.5	1.31127	953	-20.8798			6015.1	-5.29134	6015.1	96.3666
	1914	1.29126	953.5	-21.5295			6015.11	-5.30634	6015.11	96.4152
	1914.5	1.32627	954	-19.337			6015.12	-5.29883	6015.12	95.2458
	1915	1.33627	954.5	-21.3346			6015.13	-5.28634	6015.13	95.9605
	1915.5	1.32127	955	-20.0353			6015.14	-5.30384	6015.14	96.0743
	1916	1.34127	955.5	-20.1002			6015.15	-5.29383	6015.15	96.6101
	1916.5	1.37878	956	-22.2116			6015.16	-5.28134	6015.16	96.0254
	1917	1.38128	956.5	-21.562			6015.17	-5.29634	6015.17	94.3527
	1917.5	1.35627	957	-20.8149			6015.18	-5.30884	6015.18	96.2528
	1918	1.34627	957.5	-23.4296			6015.19	-5.30134	6015.19	95.6031
	1918.5	1.35378	958	-21.0586			6015.2	-5.29134	6015.2	95.9929
	1919	1.35127	958.5	-23.5596			6015.21	-5.28134	6015.21	96.8864
	1919.5	1.32627	959	-22.9427			6015.22	-5.28134	6015.22	95.8794
	1920	1.31627	959.5	-23.0076			6015.23	-5.26883	6015.23	96.4152
	1920.5	1.31877	960	-23.657			6015.24	-5.30134	6015.24	94.9374
	1921	1.35127	960.5	-24.453			6015.25	-5.28883	6015.25	96.3017
	1921.5	1.33377	961	-24.0632			6015.26	-5.27634	6015.26	95.4246
	1922	1.34378	961.5	-25.671			6015.27	-5.29134	6015.27	95.0184
	1922.5	1.37878	962	-21.7408			6015.28	-5.29383	6015.28	95.3108
	1923	1.31627	962.5	-23.1862			6015.29	-5.27634	6015.29	95.2947
	1923.5	1.33127	963	-25.3137			6015.3	-5.29383	6015.3	95.5546
	1924	1.33627	963.5	-21.8057			6015.31	-5.28634	6015.31	97.1462
	1924.5	1.35378	964	-22.293			6015.32	-5.29634	6015.32	95.4407
	1925	1.34878	964.5	-22.0981			6015.33	-5.29383	6015.33	94.71
	1925.5	1.31877	965	-24.0793			6015.34	-5.31384	6015.34	95.6031
	1926	1.33627	965.5	-23.8519			6015.35	-5.29634	6015.35	96.2042
	1926.5	1.37628	966	-24.1607			6015.36	-5.31134	6015.36	95.7331
	1927	1.36127	966.5	-23.0076			6015.37	-5.29883	6015.37	94.3038
	1927.5	1.33878	967	-22.8452			6015.38	-5.29134	6015.38	95.717
	1928	1.33627	967.5	-22.8288			6015.39	-5.27883	6015.39	95.2622
	1928.5	1.36127	968	-24.4691			6015.4	-5.28634	6015.4	96.805
	1929	1.34627	968.5	-23.511			6015.41	-5.29634	6015.41	94.2388
	1929.5	1.29126	969	-25.2487			6015.42	-5.29883	6015.42	95.717
	1930	1.33878	969.5	-24.8428			6015.43	-5.29883	6015.43	97.7146
	1930.5	1.34378	970	-23.5435			6015.44	-5.29634	6015.44	95.8955
	1931	1.32377	970.5	-23.3			6015.45	-5.31634	6015.45	94.9374
	1931.5	1.33878	971	-23.7545			6015.46	-5.28634	6015.46	95.8305
	1932	1.37378	971.5	-25.8009			6015.47	-5.29634	6015.47	96.7076
	1932.5	1.34378	972	-23.5921			6015.48	-5.29634	6015.48	95.1972
	1933	1.34627	972.5	-21.9518			6015.49	-5.28383	6015.49	95.9119
	1933.5	1.34378	973	-23.6409			6015.5	-5.29134	6015.5	97.0974
	1934	1.31627	973.5	-22.4229			6015.51	-5.30134	6015.51	95.7656
	1934.5	1.35378	974	-22.1792			6015.52	-5.29883	6015.52	94.3202
	1935	1.34878	974.5	-24.1118			6015.53	-5.28883	6015.53	96.724
	1935.5	1.32877	975	-23.3647			6015.54	-5.29134	6015.54	94.5962
	1936	1.32377	975.5	-25.1676			6015.55	-5.29383	6015.55	96.3017
	1936.5	1.33627	976	-24.4205			6015.56	-5.29134	6015.56	95.6195
	1937	1.31877	976.5	-22.4229			6015.57	-5.31384	6015.57	95.1972
	1937.5	1.32627	977	-22.7802			6015.58	-5.29883	6015.58	95.5707
	1938	1.31377	977.5	-25.4761			6015.59	-5.29383	6015.59	96.0418
	1938.5	1.33878	978	-25.5574			6015.6	-5.29134	6015.6	96.9838
	1939	1.35378	978.5	-24.7939			6015.61	-5.28883	6015.61	97.0324
	1939.5	1.30377	979	-24.729			6015.62	-5.28883	6015.62	95.7006
	1940	1.29626	979.5	-27.8313			6015.63	-5.29883	6015.63	95.3921
	1940.5	1.32627	980	-25.7523			6015.64	-5.29883	6015.64	96.0418
	1941	1.31877	980.5	-24.5666			6015.65	-5.29134	6015.65	94.9049
	1941.5	1.34878	981	-27.1003			6015.66	-5.30884	6015.66	95.6031
	1942	1.33627	981.5	-28.1073			6015.67	-5.26633	6015.67	96.659
	1942.5	1.32877	982	-24.0468			6015.68	-5.28383	6015.68	96.7564
	1943	1.32627	982.5	-25.2976			6015.69	-5.30884	6015.69	95.4246
	1943.5	1.33878	983	-27.8149			6015.7	-5.31634	6015.7	95.7331
	1944	1.31127	983.5	-27.6689			6015.71	-5.31134	6015.71	97.0974
	1944.5	1.33377	984	-24.0144			6015.72	-5.30134	6015.72	96.5127
	1945	1.29877	984.5	-23.511			6015.73	-5.28883	6015.73	95.7331
	1945.5	1.37628	985	-23.7708			6015.74	-5.28383	6015.74	94.7425
	1946	1.34627	985.5	-25.606			6015.75	-5.29383	6015.75	94.8235
	1946.5	1.35127	986	-23.0887			6015.76	-5.31134	6015.76	96.3178
	1947	1.34627	986.5	-23.0401			6015.77	-5.29134	6015.77	95.2947
	1947.5	1.30877	987	-23.5596			6015.78	-5.28134	6015.78	97.0649
	1948	1.36127	987.5	-23.6084			6015.79	-5.29383	6015.79	93.914
	1948.5	1.34878	988	-22.3416			6015.8	-5.30384	6015.8	94.2227
	1949	1.31127	988.5	-24.2256			6015.81	-5.30634	6015.81	96.7076
	1949.5	1.37628	989	-24.5341			6015.82	-5.28883	6015.82	95.8305
	1950	1.31627	989.5	-25.2651			6015.83	-5.30884	6015.83	95.6031
	1950.5	1.31627	990	-24.1282			6015.84	-5.28634	6015.84	95.7656
	1951	1.29877	990.5	-24.1282			6015.85	-5.30134	6015.85	96.0254
	1951.5	1.29626	991	-24.6804			6015.86	-5.30134	6015.86	96.2042
	1952	1.31127	991.5	-24.4366			6015.87	-5.30384	6015.87	95.0023
	1952.5	1.30126	992	-26.0608			6015.88	-5.28883	6015.88	94.775
	1953	1.19126	992.5	-25.395			6015.89	-5.29883	6015.89	95.863
	1953.5	1.24876	993	-25.2326			6015.9	-5.29883	6015.9	96.8375
	1954	1.29877	993.5	-23.8519			6015.91	-5.28634	6015.91	96.0093
	1954.5	1.30126	994	-23.0076			6015.92	-5.29634	6015.92	95.6031
	1955	1.31127	994.5	-24.518			6015.93	-5.29383	6015.93	97.0488
	1955.5	1.35627	995	-23.446			6015.94	-5.28883	6015.94	96.0418
	1956	1.33377	995.5	-25.3462			6015.95	-5.29383	6015.95	96.2203
	1956.5	1.33127	996	-23.7708			6015.96	-5.28634	6015.96	97.2923
	1957	1.36878	996.5	-22.228			6015.97	-5.30134	6015.97	96.529
	1957.5	1.34378	997	-23.7059			6015.98	-5.27383	6015.98	96.3991
	1958	1.34627	997.5	-24.8103			6015.99	-5.30384	6015.99	96.7725
	1958.5	1.31877	998	-24.6965			6016	-5.29883	6016	94.9049
	1959	1.33627	998.5	-23.0726			6016.01	-5.31884	6016.01	95.3433
[truncated: 99,998 more rows]

## Sheet: Figure S3
Panel A	X filled circles	X SEM	Y filled circles	Y SEM		X Grey circles	Y Grey circles		Panel B	X filled circles	X SEM	Y filled circles	Y SEM		X Grey circles	Y Grey circles		Panel C	X filled circles	X SEM	Y filled circles	Y SEM		X Grey circles	Y Grey circles		Panel D	X filled circles	X SEM	Y filled circles	Y SEM		X Grey circles	Y Grey circles
	T0 (kPa)	T0 (kPa)	k0 (kPa/nm)	k0 (kPa/nm)		T0 (kPa)	k0 (kPa/nm)			T0 (kPa)	T0 (kPa)	Y0 (nm per hs)	Y0 (nm per hs)		T0 (kPa)	Y0 (nm per hs)			T0 (kPa)	T0 (kPa)	e0 (kPa/nm)	e0 (kPa/nm)		T0 (kPa)	e0 (kPa/nm)			T0 (kPa)	T0 (kPa)	Y0 (nm per hs)	Y0 (nm per hs)		T0 (kPa)	Y0 (nm per hs)
	113.432	4.64004	24.1083	0.89196		137.231	25.223			113.432	4.64004	4.71846	0.14636		137.231	5.4407			113.432	4.64004	36.3522	2.0361		137.231	38.8104			67.8819	2.0277	2.54784	0.08533		77.9276	2.72564
	110.276	1.07032	23.3992	0.90624		127.854	23.9471			110.276	1.07032	4.72167	0.22861		127.854	5.33903			110.276	1.07032	34.4276	1.9584		127.854	35.8695			52.2815	1.80762	2.45977	0.10648		77.1046	3.08478
	89.7604	2.30434	19.945	0.48418		125.536	29.0806			89.7604	2.30434	4.50469	0.08042		125.536	4.31681			89.7604	2.30434	27.4726	0.92173		125.536	48.7634			44.7731	1.37839	2.37115	0.09463		67.4935	2.47173
	61.4823	3.11388	15.567	1.10947		124.496	28.5862			61.4823	3.11388	4.00234	0.17667		124.496	4.3551			61.4823	3.11388	19.9763	1.77675		124.496	47.3891			36.9376	2.5658	2.10816	0.06621		67.3679	2.46367
	37.9798	2.59177	12.4443	1.11545		123.687	22.7831			37.9798	2.59177	3.10247	0.18486		123.687	5.42888			37.9798	2.59177	15.1448	1.65685		123.687	33.3199			24.6514	1.77425	2.01212	0.09821		67.2399	2.67035
	22.6585	1.0553	9.49673	0.52132		121.316	27.6955			22.6585	1.0553	2.39945	0.08603		121.316	4.38033			22.6585	1.0553	10.9405	0.68909		121.316	44.9905								66.7846	2.56259
						111.346	22.493								111.346	4.95028								111.346	32.7028								65.5065	2.22433
						109.206	24.3054								109.206	4.49306								109.206	36.6797								61.4037	2.40716
						108.561	24.1983								108.561	4.48632								108.561	36.4361								60.388	2.21584
						107.769	23.7739								107.769	4.53309								107.769	35.4825								60.109	2.32033
						105.971	20.0497								105.971	5.28541								105.971	27.7809								59.3866	2.66006
						105.771	22.9312								105.771	4.61255								105.771	33.6375								55.6299	2.99407
						100.802	21.6119								100.802	4.66418								100.802	30.873								54.5675	2.94789
						98.7558	20.9362								98.7558	4.71698								98.7558	29.5124								54.5675	2.85102
						89.94	21.8298								89.94	4.12006								89.94	31.3195								53.1684	2.29045
						88.7261	19.99								88.7261	4.43853								88.7261	27.6663								52.2911	2.10725
						88.4114	18.6813								88.4114	4.73261								88.4114	25.2211								51.9402	2.37811
						86.1889	20.0303								86.1889	4.30293								86.1889	27.7436								51.7097	2.55027
						85.4229	18.6136								85.4229	4.58926								85.4229	25.0979								48.8049	2.19384
						85.007	18.4975								85.007	4.59559								85.007	24.8872								48.0594	2.04622
						84.2632	21.0405								84.2632	4.00481								84.2632	29.72								46.1446	2.75048
						83.5548	19.3596								83.5548	4.31593								83.5548	26.4734								45.6336	2.21539
						67.8609	18.2783								67.8609	3.71264								67.8609	24.4921								45.0823	2.44067
						67.0062	17.2206								67.0062	3.89105								67.0062	22.6295								43.7284	2.09518
						65.9038	19.0884								65.9038	3.45255								65.9038	25.9688								43.4128	2.61697
						65.676	16.3993								65.676	4.00481								65.676	21.2322								42.7258	2.14938
						64.5417	13.8184								64.5417	4.67071								64.5417	17.0977								40.3776	2.16723
						52.1022	11.3166								52.1022	4.60405								52.1022	13.4254								39.6946	2.179
						47.2852	12.8474								47.2852	3.68053								47.2852	15.6355								37.9005	2.21426
						44.1305	12.1463								44.1305	3.63325								44.1305	14.6092								35.8784	1.88986
						43.3966	12.2754								43.3966	3.53523								43.3966	14.7965								35.1417	2.28395
						40.7632	16.823								40.7632	2.42307								40.7632	21.9479								32.8562	1.92578
						39.198	14.0133								39.198	2.7972								39.198	17.3971								31.044	2.14128
						31.5943	10.2302								31.5943	3.08833								31.5943	11.9233								28.6158	2.108
						28.7961	9.17733								28.7961	3.13775								28.7961	10.517								27.1426	1.73191
						27.4336	11.1393								27.4336	2.46277								27.4336	13.1766								25.7972	2.13496
						22.6462	10.4626								22.6462	2.1645								22.6462	12.2401								23.1776	1.83285
						22.2466	8.95425								22.2466	2.48447								22.2466	10.2251								18.5235	2.25287
						22.1126	10.174								22.1126	2.17344								22.1126	11.847
						21.9601	8.06596								21.9601	2.72257								21.9601	9.08284
						19.5516	8.18431								19.5516	2.38892								19.5516	9.23318

## Sheet: Figure S4
Panel A	X filled circles	X SEM	Y filled circles	Y SEM	X open circles	X SEM	Y open circles	Y SEM		X Grey circles	Y Grey circles	X open circles	Y open circles		Panel B	X filled circles	X SEM	Y filled circles	Y SEM	X open circles	X SEM	Y open circles	Y SEM		X Grey circles	Y Grey circles	X open circles	Y open circles		Panel C	X filled circles	X SEM	Y filled circles	Y SEM	X open circles	X SEM	Y open circles	Y SEM		X Grey circles	Y Grey circles	X open circles	Y open circles		Panel D	X filled circles	X SEM	Y filled circles	Y SEM
	T0 (kPa)	T0 (kPa)	k0 (kPa/nm)	k0 (kPa/nm)	T0 (kPa)	T0 (kPa)	k0 (kPa/nm)	k0 (kPa/nm)		T0 (kPa)	k0 (kPa/nm)	T0 (kPa)	k0 (kPa/nm)			T0 (kPa)	T0 (kPa)	Y0 (nm per hs)	Y0 (nm per hs)	T0 (kPa)	T0 (kPa)	Y0 (nm per hs)	Y0 (nm per hs)		T0 (kPa)	Y0 (nm per hs)	T0 (kPa)	Y0 (nm per hs)			T0 (kPa)	T0 (kPa)	e0 (kPa/nm)	e0 (kPa/nm)	T0 (kPa)	T0 (kPa)	e0 (kPa/nm)	e0 (kPa/nm)		T0 (kPa)	e0 (kPa/nm)	T0 (kPa)	e0 (kPa/nm)			T0 (kPa)	T0 (kPa)	Y0 (nm per hs)	Y0 (nm per hs)
	113.432	4.64004	24.1083	0.89196	185.781	3.82144	25.7506	0.54226		137.231	25.223	212.545	26.5256			113.432	4.64004	4.71846	0.14636	185.781	3.82144	7.23075	0.19106		125.536	4.31681	212.545	8.01282			113.432	4.64004	36.3522	2.0361	185.781	3.82144	43.6124	1.96503		137.231	38.8104	212.545	50.7628			67.8819	2.0277	2.54784	0.08533
	110.276	1.07032	23.3992	0.90624	195.017	17.5281	25.1772	1.34843		127.854	23.9471	200.013	25.9816			110.276	1.07032	4.72167	0.22861	195.017	17.5281	7.73067	0.28215		121.316	4.38033	200.013	7.69823			110.276	1.07032	34.4276	1.9584	195.017	17.5281	43.9232	6.83962		127.854	35.8695	200.013	45.8954			52.2815	1.80762	2.45977	0.10648
	89.7604	2.30434	19.945	0.48418	161.626	8.15108	21.9584	1.14553		125.536	29.0806	199.074	26.5565			89.7604	2.30434	4.50469	0.08042	161.626	8.15108	7.41159	0.30306		124.496	4.3551	199.074	7.49625			89.7604	2.30434	27.4726	0.92173	161.626	8.15108	34.5038	2.99065		125.536	48.7634	199.074	50.8762			44.7731	1.37839	2.37115	0.09463
	61.4823	3.11388	15.567	1.10947	95.0218	12.668	15.8433	1.48768		124.496	28.5862	198.422	25.6361			61.4823	3.11388	4.00234	0.17667	95.0218	12.668	5.89138	0.27486		88.7261	4.43853	198.422	7.73994			61.4823	3.11388	19.9763	1.77675	95.0218	12.668	22.1503	2.8515		124.496	47.3891	198.422	44.828			36.9376	2.5658	2.10816	0.06621
	37.9798	2.59177	12.4443	1.11545	27.825	4.46632	6.54775	0.6823		123.687	22.7831	187.458	24.9895			37.9798	2.59177	3.10247	0.18486	27.825	4.46632	4.14019	0.52733		84.2632	4.00481	187.458	7.50146			37.9798	2.59177	15.1448	1.65685	27.825	4.46632	7.36621	0.83459		123.687	33.3199	187.458	39.9732			24.6514	1.77425	2.01212	0.09821
	22.6585	1.0553	9.49673	0.52132	19.7995	3.64822	6.46883	0.17627		121.316	27.6955	186.076	21.6407			22.6585	1.0553	2.39945	0.08603	19.7995	3.64822	3.04766	0.48092		108.561	4.48632	186.076	8.59845			22.6585	1.0553	10.9405	0.68909	19.7995	3.64822	7.1646	0.21619		121.316	44.9905	186.076	33.8876
										111.346	22.493	181.94	27.9641												123.687	5.42888	181.94	6.50618												111.346	32.7028	181.94	52.4656
										109.206	24.3054	181.892	25.9156												137.231	5.4407	181.892	7.01866												109.206	36.6797	181.892	42.3965
										108.561	24.1983	177.489	23.8287												127.854	5.33903	177.489	7.44852												108.561	36.4361	177.489	37.0836
										107.769	23.7739	176.248	26.5077												105.771	4.61255	176.248	6.64894												107.769	35.4825	176.248	44.0046
										105.971	20.0497	175.967	19.4444												105.971	5.28541	175.967	9.04977												105.971	27.7809	175.967	29.9143
										105.771	22.9312	174.492	23.2598												107.769	4.53309	174.492	7.50188												105.771	33.6375	174.492	35.7236
										100.802	21.6119	165.622	23.7833												111.346	4.95028	165.622	6.96379												100.802	30.873	165.622	36.9737
										98.7558	20.9362	164.559	27.0371												109.206	4.49306	164.559	6.08643												98.7558	29.5124	164.559	45.4831
										89.94	21.8298	161.257	21.2537												85.007	4.59559	161.257	7.58725												89.94	31.3195	161.257	32.9483
										88.7261	19.99	158.651	21.5202												83.5548	4.31593	158.651	7.3722												88.7261	27.6663	158.651	31.7784
										88.4114	18.6813	150.517	22.1593												100.802	4.66418	150.517	6.79249												88.4114	25.2211	150.517	33.192
										86.1889	20.0303	131.265	18.7446												88.4114	4.73261	131.265	7.0028												86.1889	27.7436	131.265	26.0766
										85.4229	18.6136	122.906	16.7398												98.7558	4.71698	122.906	7.34214												85.4229	25.0979	122.906	22.3524
										85.007	18.4975	112.04	19.5846												86.1889	4.30293	112.04	5.72082												85.007	24.8872	112.04	30.2475
										84.2632	21.0405	102.775	17.297												85.4229	4.58926	102.775	5.94177												84.2632	29.72	102.775	25.1171
										83.5548	19.3596	94.3932	17.189												89.94	4.12006	94.3932	5.49149												83.5548	26.4734	94.3932	23.1606
										67.8609	18.2783	71.2642	13.4974												52.1022	4.60405	71.2642	5.27983												67.8609	24.4921	71.2642	16.9239
										67.0062	17.2206	71.2524	12.9643												47.2852	3.68053	71.2524	5.49605												67.0062	22.6295	71.2524	16.094
										65.9038	19.0884	52.1702	9.11675												65.676	4.00481	52.1702	5.72246												65.9038	25.9688	52.1702	10.561
										65.676	16.3993	40.9189	8.08558												67.0062	3.89105	40.9189	5.06073												65.676	21.2322	40.9189	9.34781
										64.5417	13.8184	36.4822	7.86191												64.5417	4.67071	36.4822	4.64037												64.5417	17.0977	36.4822	8.91301
										52.1022	11.3166	33.452	5.62663												65.9038	3.45255	33.452	5.9453												52.1022	13.4254	33.452	6.2607
										47.2852	12.8474	31.4369	6.16793												67.8609	3.71264	31.4369	5.09684												47.2852	15.6355	31.4369	6.87621
										44.1305	12.1463	28.9378	8.72764												31.5943	3.08833	28.9378	3.31565												44.1305	14.6092	28.9378	10.0423
										43.3966	12.2754	23.4478	6.6451												28.7961	3.13775	23.4478	3.52858												43.3966	14.7965	23.4478	7.38079
										40.7632	16.823	16.1513	6.29256												40.7632	2.42307	16.1513	2.56674												40.7632	21.9479	16.1513	6.94841
										39.198	14.0133	15.6572	5.85611												39.198	2.7972	15.6572	2.67365												39.198	17.3971	15.6572	6.42006
										31.5943	10.2302	7.88975	3.50845												44.1305	3.63325	7.88975	2.24879												31.5943	11.9233	7.88975	3.70334
										28.7961	9.17733														43.3966	3.53523														28.7961	10.517
										27.4336	11.1393														21.9601	2.72257														27.4336	13.1766
										22.6462	10.4626														19.5516	2.38892														22.6462	12.2401
										22.2466	8.95425														22.6462	2.1645														22.2466	10.2251
										22.1126	10.174														22.2466	2.48447														22.1126	11.847
										21.9601	8.06596														22.1126	2.17344														21.9601	9.08284
										19.5516	8.18431														27.4336	2.46277														19.5516	9.23318
[truncated: 8 more columns]

## Sheet: Figure S5
X filled circles	X SEM	Y filled circles	Y SEM		X open circles	X SEM	Y open circles	Y SEM
-5.77	5.77	0.91196	0.0386		-5.994	0.026	1.77182	0.4921
-6.05	6.05	0.577347	0.0411		-6.37	0	1.05396	0.1457
-6.375	6.375	0.0121958	0.0414		-6.58	0	0.50048	0.0993
-6.59	6.59	-0.351902	0.0382		-6.74	0	0.03798	0.1197
-6.765	6.765	-0.69921	0.0386		-6.9825	0.00491	-0.70477	0.1415
-6.99	6.99	-1.45802	0.0555		-7.22	0	-1.1389	0.1068
-7.22	7.22	-1.65606	0.45		-7.44	0	-1.61446	0.0898

## Sheet: Figure S6
Panel A	X circles	X SEM	Y circles	X SEM		X reverse triangles	X SEM	Y reverse triangles	X SEM		Panel C	X circles	X SEM	Y circles	X SEM		X reverse triangles	X SEM	Y reverse triangles	X SEM
	127.571	4.7102	1.96564	0.07255		134.75	6.42099	3.513	0.2214			1.70858	0.06263	1.96564	0.07255		2.90175	0.18397	3.513	0.2214
	148.25	12.0095	2.4212	0.08864		219.034	11.532	3.91917	0.21022			2.04285	0.13529	2.4212	0.08864		4.86532	0.26825	3.91917	0.21022
	164.6	12.0358	3.1456	0.13193		317.455	13.6291	4.81439	0.2235			2.44909	0.10845	3.1456	0.13193		7.02111	0.31547	4.81439	0.2235
	182.5	3.27618	3.09468	0.19697								2.59096	0.18929	3.09468	0.19697
